# Supplementary material for: [1,2-Bis(diphenyl­phosphan­yl)ethane-κ2 P,P′]{2-[(4-nitro­benzoyl­meth­yl)diphenyl­phosphan­yl]phenyl-κ2 C,C′}palladium(II) trifluoro­methane­sulfonate–dichloro­methane–n-hexane (1/1/0.5)
Source: Acta Crystallogr Sect E Struct Rep Online. 2011 Mar 9;67(Pt 4):m416–7. doi: 10.1107/S1600536811008075 (PMC3099852; doi:10.1107/S1600536811008075)
Supplement: Supplementary file 2 [file e-67-0m416-Isup2.hkl]

# 
# h,k,l, Fc-squared, Fo-squared, sigma(Fo-squared) and status flag 
# 
data_I
_shelx_title '  KK5 (KB5) - P 21/n' 
_shelx_refln_list_code          4 
_shelx_F_calc_maximum      355.50 
_exptl_crystal_F_000      2468.00 
_reflns_d_resolution_high  0.8192 
 
loop_ 
 _symmetry_equiv_pos_as_xyz 
 'x, y, z' 
 '-x+1/2, y+1/2, -z+1/2' 
 '-x, -y, -z' 
 'x-1/2, -y-1/2, z-1/2' 
 
_cell_length_a    12.4063 
_cell_length_b    14.2445 
_cell_length_c    31.3633 
_cell_angle_alpha  90.000 
_cell_angle_beta   91.668 
_cell_angle_gamma  90.000 
 
_shelx_F_squared_multiplier     1.000 
 
loop_ 
 _refln_index_h 
 _refln_index_k 
 _refln_index_l 
 _refln_F_squared_calc 
 _refln_F_squared_meas 
 _refln_F_squared_sigma 
 _refln_observed_status 
   2   0   0      206.94      350.67     21.17 o 
   4   0   0     1049.67      908.30     32.22 o 
   6   0   0     9451.64     9200.01    217.98 o 
   8   0   0     5171.20     5099.11    122.79 o 
  10   0   0     1328.71     1260.50     58.81 o 
  12   0   0     5059.13     5078.35    166.95 o 
  14   0   0      464.90      419.44     61.17 o 
   1   1   0      913.23      793.15     18.83 o 
   2   1   0     4127.39     4629.30     75.82 o 
   3   1   0     5499.94     5900.12     95.04 o 
   4   1   0     5201.33     5524.77     92.05 o 
   5   1   0    14674.02    15021.50    234.27 o 
   6   1   0      141.84      115.88     11.37 o 
   7   1   0      223.15      229.63     26.99 o 
   8   1   0       29.68       10.24      7.38 o 
   9   1   0      987.06      942.74     34.17 o 
  10   1   0       96.49       59.45     15.76 o 
  11   1   0     1713.63     1600.90     50.77 o 
  12   1   0       43.51       38.62     20.97 o 
  13   1   0        1.86        0.00     17.67 o 
  14   1   0      153.58      174.56     36.91 o 
  15   1   0      112.33      107.32     44.15 o 
   0   2   0     5652.68     4949.35    117.41 o 
   1   2   0    54490.59    61604.46   1081.51 o 
   2   2   0     3269.76     3676.36     62.42 o 
   3   2   0       16.44       67.41      7.19 o 
   4   2   0      184.67      174.24     10.41 o 
   5   2   0    20058.17    20727.82    318.72 o 
   6   2   0     7039.18     6890.01    117.49 o 
   7   2   0     6427.25     6200.36    109.61 o 
   8   2   0      412.97      398.91     21.88 o 
   9   2   0      724.61      693.34     29.73 o 
  10   2   0      669.95      648.81     31.05 o 
  11   2   0     6583.76     6485.95    125.18 o 
  12   2   0      425.89      408.01     33.45 o 
  13   2   0     1080.88     1219.92     66.36 o 
  14   2   0       42.22       22.33     24.16 o 
  15   2   0      121.29      130.83     60.43 o 
   1   3   0    70674.75    72859.29   1080.16 o 
   2   3   0    18814.48    17922.91    313.78 o 
   3   3   0     8098.20     6908.99    113.64 o 
   4   3   0     4409.33     4711.02     83.15 o 
   5   3   0     1530.76     1622.60     35.50 o 
   6   3   0     2723.86     2760.35     56.58 o 
   7   3   0      571.41      536.32     22.65 o 
   8   3   0      283.52      311.54     19.82 o 
   9   3   0     1273.09     1277.09     39.60 o 
  10   3   0      239.17      259.43     22.53 o 
  11   3   0       91.17       64.60     18.38 o 
  12   3   0      515.31      488.32     39.96 o 
  13   3   0       13.04        0.00     24.42 o 
  14   3   0       22.24        0.00     30.47 o 
   0   4   0    91490.48    98627.66   2063.64 o 
   1   4   0      850.87      945.45     24.22 o 
   2   4   0     5006.38     5564.41     98.15 o 
   3   4   0     2826.19     2666.64     52.57 o 
   4   4   0    18141.31    15797.75    243.97 o 
   5   4   0      807.56      813.39     24.73 o 
   6   4   0     2393.76     2246.54     48.96 o 
   7   4   0     1213.91     1230.53     34.97 o 
   8   4   0      451.50      467.99     23.69 o 
   9   4   0       54.12       44.78     12.26 o 
  10   4   0     1667.51     1568.06     51.19 o 
  11   4   0     3028.03     2861.18     84.53 o 
  12   4   0     2200.52     2228.90     85.84 o 
  13   4   0      857.58      842.75     59.67 o 
  14   4   0      303.20      293.63     56.87 o 
   1   5   0     4054.39     4230.53     80.64 o 
   2   5   0      254.99      294.54     13.76 o 
   3   5   0     3885.03     3455.60     66.27 o 
   4   5   0    11424.27    12753.97    221.33 o 
   5   5   0        1.93        3.18      9.71 o 
   6   5   0        1.13        0.00      8.92 o 
   7   5   0     1807.58     1971.06     47.89 o 
   8   5   0      929.45      985.88     33.84 o 
   9   5   0       86.08       74.54     18.70 o 
  10   5   0      156.95      151.22     23.20 o 
  11   5   0      128.23      142.13     34.83 o 
  12   5   0      350.36      357.40     42.26 o 
  13   5   0       12.68        0.00     22.51 o 
  14   5   0      207.50      250.37     47.29 o 
   0   6   0    30840.77    30699.37    657.95 o 
   1   6   0     6139.85     6515.34    109.71 o 
   2   6   0     1632.32     1695.50     36.72 o 
   3   6   0     2376.43     2095.21     46.28 o 
   4   6   0     2118.68     2171.30     50.81 o 
   5   6   0     1973.29     1815.50     46.51 o 
   6   6   0    11101.11    11334.87    199.44 o 
   7   6   0      856.85      922.15     35.44 o 
   8   6   0       56.58       25.92     15.72 o 
   9   6   0       74.68       61.75     19.27 o 
  10   6   0      676.70      662.14     41.04 o 
  11   6   0     1785.25     1810.82     91.92 o 
  12   6   0     2738.01     2732.15    100.24 o 
  13   6   0      461.87      510.49     52.01 o 
  14   6   0      676.48      594.78     68.10 o 
   1   7   0     4109.68     4463.16    147.35 o 
   2   7   0      337.83      388.93     20.94 o 
   3   7   0      255.29      236.85     16.70 o 
   4   7   0      324.90      282.20     18.53 o 
   5   7   0     1850.34     1882.03     57.97 o 
   6   7   0       21.49       41.32     13.73 o 
   7   7   0     2185.05     2163.18     61.57 o 
   8   7   0       13.37        0.00     16.79 o 
   9   7   0      324.98      352.07     32.06 o 
  10   7   0      266.51      232.14     35.00 o 
  11   7   0      109.25      122.62     36.59 o 
  12   7   0       15.49       13.01     26.32 o 
  13   7   0      201.92      199.66     44.46 o 
   0   8   0    11869.28    12549.61    292.70 o 
   1   8   0    15532.46    14542.71    232.99 o 
   2   8   0      250.07      262.85     15.99 o 
   3   8   0     1290.26     1262.39     37.81 o 
   4   8   0      143.65      164.50     16.16 o 
   5   8   0     4010.81     3681.00     79.85 o 
   6   8   0     2154.70     2219.30     85.99 o 
   7   8   0      924.32      879.56     43.29 o 
   8   8   0     1159.01     1134.48     52.10 o 
   9   8   0      403.66      436.50     36.96 o 
  10   8   0        4.10        6.44     17.10 o 
  11   8   0     3941.14     3745.53    122.78 o 
  12   8   0      451.01      463.54     51.14 o 
  13   8   0      943.07     1026.11     70.64 o 
   1   9   0      209.64      226.05     17.32 o 
   2   9   0      139.55      141.68     16.66 o 
   3   9   0      189.25      231.79     17.03 o 
   4   9   0      625.78      657.33     29.05 o 
   5   9   0       13.16        0.00     15.85 o 
   6   9   0      150.42      138.81     24.38 o 
   7   9   0     1705.19     1777.52     62.81 o 
   8   9   0       92.46      100.13     25.78 o 
   9   9   0       49.95       84.52     24.73 o 
  10   9   0       52.57       51.41     28.69 o 
  11   9   0       31.00       23.35     26.78 o 
  12   9   0        4.16        0.00     22.08 o 
   0  10   0    17605.97    18122.76    411.83 o 
   1  10   0       77.56       85.14     20.55 o 
   2  10   0     4162.66     4159.57     83.27 o 
   3  10   0       16.33       13.39     13.09 o 
   4  10   0     4277.48     4055.25    101.19 o 
   5  10   0       47.77       21.06     23.58 o 
   6  10   0     1180.78     1118.07     51.06 o 
   7  10   0       85.49       73.15     28.97 o 
   8  10   0     1066.54     1047.92     55.38 o 
   9  10   0        8.35        4.59     19.53 o 
  10  10   0      696.57      693.59     56.82 o 
  11  10   0      382.34      397.63     51.58 o 
  12  10   0     1322.05     1231.47     77.55 o 
   1  11   0      572.84      490.79     27.62 o 
   2  11   0      301.07      303.19     24.89 o 
   3  11   0        0.14       17.18     18.51 o 
   4  11   0      948.57      945.57     46.80 o 
   5  11   0       30.65        9.23     18.63 o 
   6  11   0      143.92      159.84     29.27 o 
   7  11   0       58.95       33.05     22.07 o 
   8  11   0      266.06      275.88     33.54 o 
   9  11   0      136.00      127.74     38.41 o 
  10  11   0      224.13      216.43     43.15 o 
  11  11   0        3.10       37.85     35.38 o 
   0  12   0        3.85        0.00     23.90 o 
   1  12   0     5372.88     4856.86    105.91 o 
   2  12   0      432.65      479.26     38.05 o 
   3  12   0     3476.79     3352.25     93.96 o 
   4  12   0        1.83        0.37     20.34 o 
   5  12   0     1766.49     1657.62     63.92 o 
   6  12   0      101.95      116.22     31.31 o 
   7  12   0      952.23      940.42     53.40 o 
   8  12   0       16.63        4.46     20.03 o 
   9  12   0      475.73      561.30     54.61 o 
  10  12   0       28.21       27.71     30.37 o 
   1  13   0      105.51       96.12     27.66 o 
   2  13   0        0.55        0.00     21.01 o 
   3  13   0      381.31      400.97     38.19 o 
   4  13   0      318.73      319.54     36.47 o 
   5  13   0      344.14      380.32     39.10 o 
   6  13   0       47.27       38.56     31.77 o 
   7  13   0      143.34      166.46     36.20 o 
   8  13   0       36.58       28.35     25.84 o 
   9  13   0      211.23      204.22     53.83 o 
  10  13   0       35.91        1.39     40.21 o 
   0  14   0     4603.43     5139.71    236.34 o 
   1  14   0      647.52      625.46     49.38 o 
   2  14   0     1967.72     1813.94     69.54 o 
   3  14   0      267.41      274.15     34.18 o 
   4  14   0     1568.73     1615.05     67.86 o 
   5  14   0      261.51      254.03     38.04 o 
   6  14   0     1405.67     1381.50     67.31 o 
   7  14   0      173.99      202.98     38.04 o 
   8  14   0       79.40       82.62     41.65 o 
   1  15   0       21.27       14.88     30.02 o 
   2  15   0       84.50       54.16     44.77 o 
   3  15   0       60.17       42.77     29.31 o 
   4  15   0      696.01      742.70     51.54 o 
   5  15   0      109.50      110.37     30.74 o 
   6  15   0      107.34       84.65     33.79 o 
   7  15   0       40.71       26.46     28.96 o 
   0  16   0       81.30      112.28     72.14 o 
   1  16   0     1543.27     1707.12     97.36 o 
   2  16   0      614.71      603.01     66.28 o 
   3  16   0      456.22      445.68     58.33 o 
   4  16   0      412.51      389.07     46.90 o 
   5  16   0      685.88      709.35     56.64 o 
   1  17   0       10.19        6.61     30.49 o 
   2  17   0      134.55       79.56     48.33 o 
   3  17   0       86.06       87.14     97.19 o 
 -15   0   1       76.55       66.15     96.78 o 
 -13   0   1      210.35      229.69     49.33 o 
 -11   0   1     2485.30     2641.75     94.23 o 
  -9   0   1       63.76       37.33     43.20 o 
  -7   0   1        5.83      115.28     17.81 o 
  -5   0   1     4171.35     4810.39    119.34 o 
  -3   0   1    38740.61    34201.40    722.42 o 
  -1   0   1    64974.79    73498.70   2240.28 o 
   1   0   1    63455.76    69466.53   1456.29 o 
   3   0   1     3588.59     4093.41     98.99 o 
   5   0   1    17412.30    15625.48    343.55 o 
   7   0   1    10889.32    12252.38    288.69 o 
   9   0   1     1092.25     1101.22     51.81 o 
  11   0   1     6307.98     5879.70    164.31 o 
  13   0   1      310.89      347.67     57.91 o 
  15   0   1      393.32      392.64     81.43 o 
 -15   1   1      510.84      473.91     53.66 o 
 -14   1   1      330.58      309.85     45.27 o 
 -13   1   1      783.97      791.44     49.96 o 
 -12   1   1     1211.73     1166.40     50.13 o 
 -11   1   1     6287.85     6134.93    119.99 o 
 -10   1   1     2992.07     2980.79     68.77 o 
  -9   1   1     1089.61     1165.25     37.69 o 
  -8   1   1      588.18      600.80     25.46 o 
  -7   1   1     8476.47     8010.83    135.94 o 
  -6   1   1     4792.60     5045.06     89.59 o 
  -5   1   1    11820.18    10936.89    174.01 o 
  -4   1   1    18356.49    20046.53    307.55 o 
  -3   1   1     7543.71     7422.37    198.45 o 
  -2   1   1    36160.22    40978.14    647.91 o 
  -1   1   1    30402.03    35045.76    573.39 o 
   0   1   1     6487.89     7813.79    151.44 o 
   1   1   1    38469.25    44420.18    674.86 o 
   2   1   1    39156.77    41252.63    613.73 o 
   3   1   1      812.89      966.77     22.45 o 
   4   1   1     1047.07     1070.26     26.00 o 
   5   1   1      993.98      943.97     26.53 o 
   6   1   1      709.63      848.39     38.28 o 
   7   1   1     1664.43     1699.95     42.03 o 
   8   1   1        7.56        0.00     11.47 o 
   9   1   1      273.37      278.42     22.64 o 
  10   1   1       56.50       63.53     15.38 o 
  11   1   1      743.25      778.68     36.66 o 
  12   1   1       48.29       48.55     21.06 o 
  13   1   1      454.55      453.80     40.57 o 
  14   1   1       10.30        0.00     27.92 o 
  15   1   1        5.57        0.00     29.49 o 
 -15   2   1        1.71        0.00     30.64 o 
 -14   2   1      104.71       83.82     33.49 o 
 -13   2   1      146.43      149.95     40.56 o 
 -12   2   1     1142.32     1229.15     50.83 o 
 -11   2   1      275.70      322.86     30.37 o 
 -10   2   1      659.81      639.65     29.38 o 
  -9   2   1      912.73      989.31     34.61 o 
  -8   2   1      548.59      546.61     24.71 o 
  -7   2   1     6206.34     6480.98    113.57 o 
  -6   2   1    13986.98    14805.82    235.59 o 
  -5   2   1       14.45       38.55     11.11 o 
  -4   2   1        6.33       17.90      6.33 o 
  -3   2   1     3020.47     3490.50     65.67 o 
  -2   2   1    29936.53    28050.88    419.54 o 
  -1   2   1       13.99       56.20      4.96 o 
   0   2   1    58085.63    53132.81    931.31 o 
   1   2   1     3351.35     3728.52     77.11 o 
   2   2   1    60186.53    52499.94    775.55 o 
   3   2   1      156.63      164.14      9.29 o 
   4   2   1    19745.28    17186.01    261.91 o 
   5   2   1     7457.49     7431.40    132.14 o 
   6   2   1    20600.99    18670.77    291.08 o 
   7   2   1       86.34       80.70     12.52 o 
   8   2   1     6656.66     6779.39    121.28 o 
   9   2   1       34.25       47.38     14.90 o 
  10   2   1      847.92      904.59     35.98 o 
  11   2   1      841.76      849.45     37.59 o 
  12   2   1     1706.91     1657.15     59.04 o 
  13   2   1       19.77       16.71     22.01 o 
  14   2   1      306.48      303.88     38.62 o 
  15   2   1      172.03      201.99     44.86 o 
 -14   3   1      749.23      771.74     70.13 o 
 -13   3   1      341.04      323.32     42.09 o 
 -12   3   1     1936.60     1884.42     64.91 o 
 -11   3   1      859.55      850.27     39.38 o 
 -10   3   1     4145.77     4268.79     89.29 o 
  -9   3   1      408.33      435.82     24.25 o 
  -8   3   1       23.19       18.64      8.27 o 
  -7   3   1      527.64      541.58     23.59 o 
  -6   3   1    10032.79    10495.49    178.67 o 
  -5   3   1    12149.56    11246.78    179.01 o 
  -4   3   1     3088.21     3414.98     69.03 o 
  -3   3   1     8566.33     7816.01    123.61 o 
  -2   3   1     5156.40     5653.14    113.52 o 
  -1   3   1       28.01       37.82      6.62 o 
   0   3   1    51589.65    55910.43    830.37 o 
   1   3   1      842.37      796.81     18.55 o 
   2   3   1     2645.96     2667.29     48.96 o 
   3   3   1     1173.28     1066.31     24.55 o 
   4   3   1      392.36      427.78     16.94 o 
   5   3   1      569.93      536.93     19.87 o 
   6   3   1    11043.32    10409.34    162.98 o 
   7   3   1        2.90       11.72     10.16 o 
   8   3   1     1103.72     1242.35     38.07 o 
   9   3   1     1508.12     1449.00     40.77 o 
  10   3   1       88.34      131.00     29.93 o 
  11   3   1       18.20        0.00     16.98 o 
  12   3   1     1203.42     1150.80     54.52 o 
  13   3   1      164.91      170.45     45.23 o 
  14   3   1       24.65       20.90     31.86 o 
 -14   4   1      171.10      177.39     48.53 o 
 -13   4   1      837.21      827.12     69.72 o 
 -12   4   1     1146.84     1178.21     56.15 o 
 -11   4   1      767.43      711.83     43.92 o 
 -10   4   1     1266.22     1229.26     46.41 o 
  -9   4   1       40.12       56.00     15.40 o 
  -8   4   1     1285.90     1217.75     36.93 o 
  -7   4   1     1931.45     1975.10     46.79 o 
  -6   4   1      645.74      648.56     23.88 o 
  -5   4   1     1107.89     1143.40     30.01 o 
  -4   4   1      916.32      909.07     27.50 o 
  -3   4   1    10164.77     9191.39    156.35 o 
  -2   4   1     5556.14     5239.38     88.19 o 
  -1   4   1     1162.60     1040.21     24.05 o 
   0   4   1     7506.23     7943.19    126.54 o 
   1   4   1    18600.35    19292.36    293.62 o 
   2   4   1     1909.91     1931.05     38.72 o 
   3   4   1    18893.29    20065.54    354.76 o 
   4   4   1     4283.84     3658.83     65.02 o 
   5   4   1    17260.89    17965.12    279.50 o 
   6   4   1     3266.52     3087.65     61.76 o 
   7   4   1     3298.19     3587.51     72.65 o 
   8   4   1        4.76        1.59      8.57 o 
   9   4   1       94.81      107.19     15.93 o 
  10   4   1     1977.07     1894.35     56.91 o 
  11   4   1     4518.38     4424.47    101.80 o 
  12   4   1      558.31      599.29     49.05 o 
  13   4   1      316.16      329.49     40.79 o 
  14   4   1      237.82      247.79     48.20 o 
 -14   5   1       61.20       47.64     35.94 o 
 -13   5   1     1158.94     1094.35     67.05 o 
 -12   5   1        1.60        0.00     24.41 o 
 -11   5   1     2617.26     2780.34    129.18 o 
 -10   5   1      357.64      325.79     28.04 o 
  -9   5   1      580.84      646.67     33.66 o 
  -8   5   1      897.38      855.19     31.30 o 
  -7   5   1      213.32      195.95     16.89 o 
  -6   5   1     2332.82     2571.60     54.74 o 
  -5   5   1     9776.81     9253.55    163.00 o 
  -4   5   1       34.36       64.17     10.26 o 
  -3   5   1     2375.04     2623.78     55.35 o 
  -2   5   1       71.37      100.02      8.50 o 
  -1   5   1    40703.46    39692.71    595.84 o 
   0   5   1     3064.25     2693.50     50.72 o 
   1   5   1     3246.10     3102.29     55.01 o 
   2   5   1        0.05       16.23      4.83 o 
   3   5   1     3153.01     2981.01     60.44 o 
   4   5   1     3468.70     3373.21     68.66 o 
   5   5   1     5359.81     5478.69     96.76 o 
   6   5   1      560.78      572.38     23.00 o 
   7   5   1     7787.92     8005.97    138.55 o 
   8   5   1      304.75      333.72     21.07 o 
   9   5   1       49.60        3.19     15.40 o 
  10   5   1       12.50        0.00     14.82 o 
  11   5   1      340.17      342.11     41.14 o 
  12   5   1       85.59       75.36     31.45 o 
  13   5   1      631.93      637.65     55.48 o 
  14   5   1        0.49        0.00     28.04 o 
 -14   6   1        2.32        0.00     28.90 o 
 -13   6   1      247.25      270.47     41.39 o 
 -12   6   1      584.74      637.97     53.62 o 
 -11   6   1      403.04      475.97     46.61 o 
 -10   6   1     2115.71     2129.94    105.35 o 
  -9   6   1      781.61      797.36     38.32 o 
  -8   6   1      287.14      282.79     23.10 o 
  -7   6   1     4833.47     4616.22     95.22 o 
  -6   6   1       68.05       99.41     17.77 o 
  -5   6   1     3001.56     3092.14     67.79 o 
  -4   6   1      711.61      755.77     27.89 o 
  -3   6   1     4273.16     4182.61     81.80 o 
  -2   6   1      393.91      451.58     18.30 o 
  -1   6   1     4739.63     4655.06     82.22 o 
   0   6   1     8387.76     9174.65    149.34 o 
   1   6   1     1745.77     1770.65     42.68 o 
   2   6   1     8349.10     9168.19    156.72 o 
   3   6   1      103.48       60.50     12.31 o 
   4   6   1     1952.75     1977.99     45.41 o 
   5   6   1     5407.83     5070.40     98.66 o 
   6   6   1     4914.64     5308.97    104.92 o 
   7   6   1      554.97      637.37     25.75 o 
   8   6   1       21.25       28.76     17.17 o 
   9   6   1     2022.18     1902.03     63.88 o 
  10   6   1      295.89      274.90     30.92 o 
  11   6   1     1842.58     1916.26     83.10 o 
  12   6   1      751.61      757.61     57.65 o 
  13   6   1     1351.29     1268.05     72.68 o 
  14   6   1      187.05      126.10     38.73 o 
 -13   7   1       24.77        7.36     35.58 o 
 -12   7   1     1477.33     1486.85     77.19 o 
 -11   7   1      226.03      251.99     39.19 o 
 -10   7   1     1702.46     1649.17     73.24 o 
  -9   7   1       22.48       12.00     17.78 o 
  -8   7   1      180.73      163.33     24.69 o 
  -7   7   1      439.98      538.42     30.75 o 
  -6   7   1     1124.07     1111.07     38.80 o 
  -5   7   1      303.22      342.78     22.54 o 
  -4   7   1     5304.32     4948.50     97.50 o 
  -3   7   1     2282.64     2291.85     52.28 o 
  -2   7   1     4616.05     4965.24     89.04 o 
  -1   7   1     2033.82     2025.88     44.59 o 
   0   7   1    11687.64    11044.80    178.92 o 
   1   7   1     3232.29     3473.21     67.86 o 
   2   7   1    10320.88    10787.82    182.37 o 
   3   7   1      832.60      830.74     28.58 o 
   4   7   1      664.41      626.05     25.50 o 
   5   7   1      104.24      148.49     21.74 o 
   6   7   1     2085.03     2063.71     53.69 o 
   7   7   1       76.24       64.87     15.87 o 
   8   7   1      189.38      213.17     26.75 o 
   9   7   1       24.58        0.00     14.60 o 
  10   7   1      448.53      479.67     38.91 o 
  11   7   1      299.13      284.97     40.09 o 
  12   7   1      354.80      347.39     45.53 o 
  13   7   1       10.17        0.00     24.65 o 
 -13   8   1       74.77       76.63     34.76 o 
 -12   8   1     1310.22     1291.10     74.62 o 
 -11   8   1      810.37      862.59     60.85 o 
 -10   8   1      442.52      416.15     43.74 o 
  -9   8   1      256.64      260.19     30.84 o 
  -8   8   1        1.60        0.00     14.44 o 
  -7   8   1       34.51       30.27     17.72 o 
  -6   8   1     2174.78     1994.81     54.38 o 
  -5   8   1      387.20      373.18     23.75 o 
  -4   8   1      731.26      799.72     31.17 o 
  -3   8   1      736.29      713.13     28.83 o 
  -2   8   1      233.90      216.98     16.33 o 
  -1   8   1       82.09       59.24     11.00 o 
   0   8   1    11008.54    11193.83    183.89 o 
   1   8   1     1843.18     1882.84     45.92 o 
   2   8   1     3644.32     3608.89     70.60 o 
   3   8   1      467.96      428.41     19.55 o 
   4   8   1     1316.94     1230.39     37.43 o 
   5   8   1       76.62       85.89     16.05 o 
   6   8   1     4888.20     4754.76    112.25 o 
   7   8   1     3151.97     3037.92     83.86 o 
   8   8   1     1608.97     1502.03     58.39 o 
   9   8   1        6.92        7.61     14.56 o 
  10   8   1     1392.82     1265.44     58.01 o 
  11   8   1      823.29      785.89     59.22 o 
  12   8   1     1286.71     1259.53     73.19 o 
  13   8   1      246.83      250.10     45.82 o 
 -12   9   1      242.67      236.38     44.20 o 
 -11   9   1     2089.47     2232.55     93.28 o 
 -10   9   1      579.93      559.97     50.59 o 
  -9   9   1        2.38        0.00     15.58 o 
  -8   9   1      203.42      170.85     26.89 o 
  -7   9   1      377.65      393.05     33.91 o 
  -6   9   1      532.63      437.76     33.39 o 
  -5   9   1     1380.06     1416.16     44.63 o 
  -4   9   1      118.76       70.19     14.71 o 
  -3   9   1     2689.60     2649.54     63.23 o 
  -2   9   1     1590.41     1593.47     41.46 o 
  -1   9   1     3250.23     3554.56     72.63 o 
   0   9   1      494.37      475.24     23.61 o 
   1   9   1     4393.64     4200.55     81.87 o 
   2   9   1      604.48      579.77     24.46 o 
   3   9   1      473.43      487.78     21.84 o 
   4   9   1      344.93      372.96     22.50 o 
   5   9   1      240.12      218.32     27.61 o 
   6   9   1       11.08       15.31     19.60 o 
   7   9   1     2459.68     2525.01     77.56 o 
   8   9   1        5.39        0.00     17.24 o 
   9   9   1      179.25      211.40     30.08 o 
  10   9   1      140.06      122.88     33.81 o 
  11   9   1      360.08      403.75     48.43 o 
  12   9   1      178.09      191.14     45.26 o 
 -12  10   1      198.04      167.58     44.48 o 
 -11  10   1      731.69      792.99     63.41 o 
 -10  10   1      318.68      318.73     44.56 o 
  -9  10   1      616.53      699.09     54.48 o 
  -8  10   1       21.36       12.40     20.06 o 
  -7  10   1      204.52      265.66     34.00 o 
  -6  10   1        1.28        0.00     15.60 o 
  -5  10   1       85.81       79.32     28.70 o 
  -4  10   1       55.89       14.97     20.44 o 
  -3  10   1      583.85      545.75     29.60 o 
  -2  10   1      129.92      149.37     23.64 o 
  -1  10   1     4929.00     4619.84     90.60 o 
   0  10   1      325.08      286.01     21.52 o 
   1  10   1     4736.85     4531.85     89.35 o 
   2  10   1      149.94      163.27     21.78 o 
   3  10   1     3638.16     3290.35     77.42 o 
   4  10   1      612.46      635.90     38.56 o 
   5  10   1     5551.73     5107.89    121.80 o 
   6  10   1       17.13       25.68     15.62 o 
   7  10   1     1773.14     1808.96     85.24 o 
   8  10   1      318.67      288.54     34.15 o 
   9  10   1      545.25      558.37     43.74 o 
  10  10   1       17.52       24.97     25.50 o 
  11  10   1     1359.75     1493.14     80.34 o 
  12  10   1      188.78      222.27     47.20 o 
 -11  11   1      405.22      445.11     53.21 o 
 -10  11   1      413.51      401.73     58.49 o 
  -9  11   1      435.90      411.30     50.04 o 
  -8  11   1       87.49       96.36     28.51 o 
  -7  11   1      727.36      721.75     46.04 o 
  -6  11   1      856.18      818.37     47.10 o 
  -5  11   1     2605.52     2588.52    109.76 o 
  -4  11   1      401.59      363.77     33.82 o 
  -3  11   1     1192.53     1199.44     50.49 o 
  -2  11   1     2467.05     2445.13     64.67 o 
  -1  11   1      842.67      848.97     34.06 o 
   0  11   1     5735.40     5356.85    104.57 o 
   1  11   1     3773.71     3876.75     82.33 o 
   2  11   1     1245.62     1220.65     43.39 o 
   3  11   1      490.25      446.51     35.25 o 
   4  11   1      134.74      155.80     25.89 o 
   5  11   1        5.03        4.04     17.68 o 
   6  11   1      737.69      753.86     45.53 o 
   7  11   1       45.56       28.07     24.94 o 
   8  11   1       91.16       81.80     28.89 o 
   9  11   1        8.41        0.00     23.38 o 
  10  11   1      101.51       94.84     40.72 o 
  11  11   1        3.54        0.00     24.33 o 
 -10  12   1      265.68      270.09     50.32 o 
  -9  12   1       44.34       42.51     27.25 o 
  -8  12   1      231.71      218.39     35.91 o 
  -7  12   1       24.79       22.02     20.57 o 
  -6  12   1      534.40      537.95     41.82 o 
  -5  12   1       89.58      107.25     26.83 o 
  -4  12   1      288.40      322.07     33.70 o 
  -3  12   1      354.47      328.35     33.40 o 
  -2  12   1      463.39      520.29     37.48 o 
  -1  12   1     1054.71     1027.46     42.44 o 
   0  12   1     4518.67     4446.99    100.66 o 
   1  12   1      188.48      227.88     29.26 o 
   2  12   1     5306.99     5584.14    132.36 o 
   3  12   1       33.45       10.41     21.35 o 
   4  12   1     2315.09     2285.11     74.31 o 
   5  12   1        4.40        2.70     15.18 o 
   6  12   1     1604.08     1590.36     88.54 o 
   7  12   1      200.36      212.53     33.30 o 
   8  12   1      411.16      382.74     39.96 o 
   9  12   1       80.07      102.08     45.86 o 
  10  12   1      527.04      495.32     54.92 o 
 -10  13   1      714.93      758.90     66.31 o 
  -9  13   1       14.38        0.00     23.13 o 
  -8  13   1      139.29      162.62     37.54 o 
  -7  13   1      144.98      156.62     33.56 o 
  -6  13   1     1049.31     1105.58     58.41 o 
  -5  13   1      336.52      331.61     38.98 o 
  -4  13   1     4044.81     3790.44    128.63 o 
  -3  13   1      215.51      189.10     30.18 o 
  -2  13   1      693.93      664.85     43.32 o 
  -1  13   1     1522.50     1453.92     59.32 o 
   0  13   1      842.59      901.34     45.60 o 
   1  13   1      351.15      361.93     34.46 o 
   2  13   1     1320.80     1365.64     58.82 o 
   3  13   1       31.89        0.00     19.77 o 
   4  13   1      244.75      223.26     32.94 o 
   5  13   1       53.92       70.43     25.52 o 
   6  13   1       49.30       28.76     23.35 o 
   7  13   1       51.27       66.74     32.78 o 
   8  13   1        6.10        0.00     21.75 o 
   9  13   1       16.05        0.00     27.14 o 
  10  13   1        1.64        0.00     35.41 o 
  -8  14   1        2.59        0.00     27.83 o 
  -7  14   1      247.85      268.87     38.34 o 
  -6  14   1      176.71      171.02     33.69 o 
  -5  14   1      426.48      436.37     42.12 o 
  -4  14   1        8.34        8.82     21.32 o 
  -3  14   1      204.97      220.07     37.57 o 
  -2  14   1      113.32      122.48     29.43 o 
  -1  14   1     1342.85     1393.76     82.50 o 
   0  14   1      231.02      288.74     48.20 o 
   1  14   1     3487.80     3538.14    111.47 o 
   2  14   1      754.79      773.74     48.13 o 
   3  14   1      765.52      724.73     48.42 o 
   4  14   1       40.84       35.05     28.42 o 
   5  14   1     2383.49     2541.78    106.76 o 
   6  14   1      374.91      387.14     42.49 o 
   7  14   1      862.97      923.43     58.54 o 
   8  14   1      131.22      132.29     36.09 o 
  -7  15   1      134.48      101.60     35.86 o 
  -6  15   1      156.43      170.42     42.21 o 
  -5  15   1     2005.06     2080.57     94.80 o 
  -4  15   1      262.28      272.03     39.69 o 
  -3  15   1     1130.73     1114.63     60.15 o 
  -2  15   1       21.13       21.78     28.61 o 
  -1  15   1      996.72     1029.48     75.77 o 
   0  15   1      409.62      385.64     56.05 o 
   1  15   1     1399.34     1485.93     87.35 o 
   2  15   1       20.29       40.79     27.95 o 
   3  15   1      320.46      306.44     41.55 o 
   4  15   1       11.03        9.58     20.20 o 
   5  15   1       19.70        0.00     22.10 o 
   6  15   1       37.61        0.00     28.30 o 
   7  15   1      116.76      119.16     36.38 o 
  -5  16   1       62.86       61.29     29.76 o 
  -4  16   1        0.84        0.00     26.97 o 
  -3  16   1       76.76        8.35     51.34 o 
  -2  16   1       75.01       97.61     35.00 o 
  -1  16   1      374.73      345.47     56.53 o 
   0  16   1     1008.21     1123.70     82.33 o 
   1  16   1       59.93       81.77     53.33 o 
   2  16   1     1341.10     1531.02    108.85 o 
   3  16   1      197.93      221.86     45.85 o 
   4  16   1      691.34      659.27     55.90 o 
   5  16   1      277.82      287.01     42.04 o 
  -3  17   1       12.86        6.61     40.63 o 
  -2  17   1      451.14      463.40     69.82 o 
  -1  17   1       94.81      110.60     44.80 o 
   0  17   1      551.64      578.15     66.95 o 
   1  17   1       13.17        0.00     35.74 o 
   2  17   1      345.09      328.14     57.80 o 
   3  17   1        0.10        9.19     45.96 o 
 -14   0   2     1368.30     1546.29    100.24 o 
 -12   0   2       67.17       43.93     37.30 o 
 -10   0   2     1845.50     1798.11     70.43 o 
  -8   0   2       14.48        0.00     14.57 o 
  -6   0   2       53.33       62.60     14.94 o 
  -4   0   2    11781.18    13028.23    285.76 o 
  -2   0   2     3411.54     3101.44     76.33 o 
   2   0   2    10853.95    12340.16    281.22 o 
   4   0   2    51261.99    53929.80   1136.81 o 
   6   0   2    12568.76    12137.61    250.32 o 
   8   0   2     1961.86     2002.84     85.64 o 
  10   0   2     1408.86     1497.46     63.91 o 
  12   0   2       29.45        2.40     22.04 o 
  14   0   2        1.04        0.87     25.66 o 
 -15   1   2       44.74        0.00     33.34 o 
 -14   1   2      353.90      359.20     46.61 o 
 -13   1   2      105.19      102.77     27.08 o 
 -12   1   2     3315.17     3154.35     94.11 o 
 -11   1   2     4952.88     4760.95    108.38 o 
 -10   1   2     4835.69     5080.57    100.92 o 
  -9   1   2      850.54      800.51     31.13 o 
  -8   1   2     6039.54     6421.22    116.34 o 
  -7   1   2      262.21      221.10     15.92 o 
  -6   1   2     3183.39     3067.66     59.97 o 
  -5   1   2    37671.66    34965.22    526.78 o 
  -4   1   2    13012.38    12878.27    199.65 o 
  -3   1   2    52100.39    45811.60    674.73 o 
  -2   1   2     3065.81     3111.16     51.71 o 
  -1   1   2     8083.07     7617.60     96.92 o 
   0   1   2    69376.52    76969.50   1145.61 o 
   1   1   2    35529.07    41412.13    731.77 o 
   2   1   2     7412.73     8436.65    136.01 o 
   3   1   2    19485.06    21785.91    332.23 o 
   4   1   2    30092.79    30714.35    462.84 o 
   5   1   2     7864.45     8498.77    154.78 o 
   6   1   2    14153.03    14654.04    231.71 o 
   7   1   2     1007.36      970.17     30.27 o 
   8   1   2      993.24     1039.08     35.61 o 
   9   1   2       11.03        3.51      9.87 o 
  10   1   2      219.43      244.98     23.34 o 
  11   1   2      834.23      874.16     37.83 o 
  12   1   2     1437.69     1501.74     51.35 o 
  13   1   2       86.93       77.02     33.27 o 
  14   1   2      317.89      306.77     44.91 o 
  15   1   2      163.26      144.05     47.00 o 
 -15   2   2     1113.02     1054.27     83.05 o 
 -14   2   2       49.56       54.36     37.99 o 
 -13   2   2      180.17      200.13     39.38 o 
 -12   2   2        0.76        0.00     20.58 o 
 -11   2   2      845.24      778.65     39.82 o 
 -10   2   2       75.42       72.25     17.07 o 
  -9   2   2      592.36      579.00     25.71 o 
  -8   2   2     1007.89      951.49     31.78 o 
  -7   2   2     1842.71     1974.40     44.42 o 
  -6   2   2        5.97        8.22      7.38 o 
  -5   2   2     3417.63     3565.24     66.32 o 
  -4   2   2       92.44       21.58     15.79 o 
  -3   2   2    11672.32    10299.26    211.94 o 
  -2   2   2     5022.21     5749.73    103.92 o 
  -1   2   2        5.92       80.71      8.35 o 
   0   2   2       61.17       61.07      5.30 o 
   1   2   2      111.82      249.84     16.89 o 
   2   2   2    29211.65    26078.37    391.95 o 
   3   2   2     2865.55     3255.22     68.65 o 
   4   2   2     5760.31     6256.89    105.75 o 
   5   2   2     1861.65     1956.79     44.26 o 
   6   2   2       51.70       36.62     10.03 o 
   7   2   2      231.72      228.72     16.78 o 
   8   2   2       52.57       52.72     12.66 o 
   9   2   2     2917.82     2975.90     81.97 o 
  10   2   2      239.84      235.87     23.41 o 
  11   2   2      905.11      961.94     39.44 o 
  12   2   2        9.92        0.00     16.92 o 
  13   2   2       56.54        7.57     22.06 o 
  14   2   2       32.80       16.98     32.19 o 
 -14   3   2        4.46       11.53     25.94 o 
 -13   3   2     2034.32     1973.03     84.90 o 
 -12   3   2      403.58      424.05     37.77 o 
 -11   3   2     7959.19     7639.18    155.58 o 
 -10   3   2      942.76      933.49     34.86 o 
  -9   3   2     1349.63     1304.83     40.37 o 
  -8   3   2        3.06       11.39      9.72 o 
  -7   3   2     3003.11     2958.45     59.62 o 
  -6   3   2     4082.66     4133.60     81.98 o 
  -5   3   2    17078.03    15379.93    229.03 o 
  -4   3   2    19245.15    20342.40    311.36 o 
  -3   3   2    26732.36    24283.39    349.99 o 
  -2   3   2     1230.68     1307.73     30.42 o 
  -1   3   2    56432.39    57844.60    857.26 o 
   0   3   2    30283.83    32343.04    483.23 o 
   1   3   2    82067.08    81532.02   1210.30 o 
   2   3   2      421.74      445.88     16.41 o 
   3   3   2     4880.70     5433.04     97.57 o 
   4   3   2       52.34       52.99      7.35 o 
   5   3   2     8914.58     9623.31    165.81 o 
   6   3   2     1177.35     1200.21     32.91 o 
   7   3   2    10222.78    10712.31    179.06 o 
   8   3   2      185.02      155.90     15.54 o 
   9   3   2       21.16       12.12      8.48 o 
  10   3   2       16.99        0.00     11.59 o 
  11   3   2     3870.76     4052.14     89.41 o 
  12   3   2      428.26      463.52     38.39 o 
  13   3   2     1091.67     1119.24     57.69 o 
  14   3   2        1.13        0.00     31.19 o 
 -14   4   2      398.19      382.39     59.03 o 
 -13   4   2       58.01       22.92     36.14 o 
 -12   4   2      459.54      452.50     39.75 o 
 -11   4   2       87.31      107.55     28.51 o 
 -10   4   2        4.57        0.00     14.43 o 
  -9   4   2       61.24       19.38     20.57 o 
  -8   4   2       35.31       25.87     10.57 o 
  -7   4   2     1825.52     1745.32     42.90 o 
  -6   4   2     1365.62     1427.56     36.10 o 
  -5   4   2     3388.88     3149.28     60.88 o 
  -4   4   2     1153.11     1045.19     29.82 o 
  -3   4   2        8.12       14.87      9.94 o 
  -2   4   2     2243.84     2557.96     56.79 o 
  -1   4   2       14.11       21.33      9.40 o 
   0   4   2     3451.15     3430.83     60.30 o 
   1   4   2    10910.92    10346.65    162.17 o 
   2   4   2      319.50      373.36     15.99 o 
   3   4   2       17.29        0.00      6.20 o 
   4   4   2     9897.51    10932.07    174.17 o 
   5   4   2      568.58      557.45     20.90 o 
   6   4   2     3231.82     3081.72     59.96 o 
   7   4   2       21.91        1.10     11.08 o 
   8   4   2      127.94      165.51     25.33 o 
   9   4   2      231.58      271.88     22.46 o 
  10   4   2     1073.71     1037.28     39.02 o 
  11   4   2       65.52       77.82     20.29 o 
  12   4   2      568.25      599.83     49.16 o 
  13   4   2       31.71       39.41     24.27 o 
  14   4   2        0.35        0.00     23.37 o 
 -14   5   2      915.01      988.09     79.72 o 
 -13   5   2       37.70       37.43     29.70 o 
 -12   5   2     4255.02     4251.73    129.47 o 
 -11   5   2      148.12      167.34     28.26 o 
 -10   5   2     7427.31     7934.68    172.12 o 
  -9   5   2       79.22       80.15     19.24 o 
  -8   5   2      110.52      129.29     16.88 o 
  -7   5   2      496.83      493.05     22.54 o 
  -6   5   2     6146.73     6466.60    115.27 o 
  -5   5   2      530.00      571.40     24.86 o 
  -4   5   2     1994.87     1819.73     43.88 o 
  -3   5   2      661.86      670.81     23.92 o 
  -2   5   2      758.84      742.18     23.09 o 
  -1   5   2      371.72      414.36     16.02 o 
   0   5   2    33038.10    33499.27    504.94 o 
   1   5   2        0.44        0.00      4.86 o 
   2   5   2     8904.92     8249.50    133.80 o 
   3   5   2       58.01       22.23     11.50 o 
   4   5   2    14061.85    13979.45    220.36 o 
   5   5   2      133.24      170.95     13.21 o 
   6   5   2    18578.93    17288.17    272.99 o 
   7   5   2       19.16       18.55     10.12 o 
   8   5   2     1239.69     1229.28     37.65 o 
   9   5   2     1028.90     1080.14     41.83 o 
  10   5   2     1760.39     1868.35     64.33 o 
  11   5   2       12.76        0.39     16.15 o 
  12   5   2     1513.56     1524.83     73.78 o 
  13   5   2       20.14        0.00     27.41 o 
  14   5   2      388.18      393.85     60.65 o 
 -14   6   2      105.52       56.93     47.97 o 
 -13   6   2       38.95       56.01     30.83 o 
 -12   6   2        5.51        0.00     20.73 o 
 -11   6   2       80.99       89.62     33.92 o 
 -10   6   2      308.30      264.02     35.06 o 
  -9   6   2       11.34        0.00     14.14 o 
  -8   6   2       31.58       18.68     13.07 o 
  -7   6   2      701.77      715.00     31.58 o 
  -6   6   2      223.41      234.50     19.39 o 
  -5   6   2     2151.33     2090.22     51.70 o 
  -4   6   2     6399.65     6087.43    113.43 o 
  -3   6   2     7673.32     7712.66    137.61 o 
  -2   6   2      849.75      976.47     27.63 o 
  -1   6   2       11.04       20.37      9.76 o 
   0   6   2     4582.08     5009.10     90.69 o 
   1   6   2     9708.90     9642.60    155.95 o 
   2   6   2     5699.55     6039.09    103.12 o 
   3   6   2      667.13      662.51     20.49 o 
   4   6   2     2083.47     2055.27     47.95 o 
   5   6   2     5183.60     5509.10    105.82 o 
   6   6   2        8.61       11.39      9.46 o 
   7   6   2       30.15       20.40     10.36 o 
   8   6   2     1757.10     1720.98     50.93 o 
   9   6   2     2402.66     2622.21     77.81 o 
  10   6   2      198.56      217.06     33.68 o 
  11   6   2      467.54      453.71     45.91 o 
  12   6   2      379.16      324.43     46.93 o 
  13   6   2       29.45        9.25     31.31 o 
  14   6   2       93.74       78.82     33.79 o 
 -13   7   2     1104.22      981.42     66.03 o 
 -12   7   2       66.77       31.74     30.74 o 
 -11   7   2     3992.56     4140.77    128.60 o 
 -10   7   2      575.35      629.25     49.63 o 
  -9   7   2      528.82      539.05     36.49 o 
  -8   7   2      470.08      438.23     28.39 o 
  -7   7   2       11.79       12.02     11.22 o 
  -6   7   2      395.61      386.75     23.93 o 
  -5   7   2     8699.64     9257.52    166.99 o 
  -4   7   2      833.27      757.74     29.34 o 
  -3   7   2     3969.48     4234.18     85.22 o 
  -2   7   2       32.72        0.00      7.47 o 
  -1   7   2     1397.58     1396.14     35.48 o 
   0   7   2     1689.81     1614.56     38.87 o 
   1   7   2    34143.69    31294.50    477.17 o 
   2   7   2     5667.30     6319.70    112.34 o 
   3   7   2     9634.14     8960.26    148.24 o 
   4   7   2      844.10      866.79     28.76 o 
   5   7   2     6091.84     5646.12    108.92 o 
   6   7   2      411.68      538.69     26.89 o 
   7   7   2     4919.44     4923.75    115.49 o 
   8   7   2      346.04      306.66     29.59 o 
   9   7   2     2209.32     2309.67     73.55 o 
  10   7   2      561.08      553.40     41.07 o 
  11   7   2     3495.03     3476.73    114.82 o 
  12   7   2      505.13      563.23     53.78 o 
  13   7   2     1009.92     1028.42     68.85 o 
 -13   8   2        3.09        0.00     23.24 o 
 -12   8   2       92.63       38.26     36.14 o 
 -11   8   2        3.29       42.81     29.85 o 
 -10   8   2      204.97      226.60     40.21 o 
  -9   8   2       83.00       67.61     25.44 o 
  -8   8   2      258.93      197.65     27.12 o 
  -7   8   2      375.43      412.80     34.26 o 
  -6   8   2      395.44      375.69     25.77 o 
  -5   8   2       88.28       96.58     15.86 o 
  -4   8   2       80.49       72.90     16.52 o 
  -3   8   2      182.79      162.94     15.88 o 
  -2   8   2       34.66       29.64     11.50 o 
  -1   8   2      673.57      711.01     25.87 o 
   0   8   2     1424.40     1441.34     38.61 o 
   1   8   2     2986.75     3089.01     63.23 o 
   2   8   2     1122.97     1035.15     30.63 o 
   3   8   2       22.77       14.09      9.23 o 
   4   8   2      935.77      964.75     37.93 o 
   5   8   2     2072.36     2130.12     63.62 o 
   6   8   2      241.44      265.97     27.03 o 
   7   8   2     1369.74     1302.48     53.24 o 
   8   8   2      464.40      493.99     36.85 o 
   9   8   2        6.92       12.61     15.61 o 
  10   8   2        1.17        0.00     19.85 o 
  11   8   2      615.79      572.66     53.48 o 
  12   8   2      121.02       91.62     35.25 o 
  13   8   2       42.20        0.00     35.06 o 
 -12   9   2     1508.51     1555.28     82.64 o 
 -11   9   2      263.09      297.96     43.77 o 
 -10   9   2     1777.04     1807.26     81.87 o 
  -9   9   2      331.02      347.71     40.52 o 
  -8   9   2      901.51      869.02     46.71 o 
  -7   9   2     1933.17     1947.34     65.41 o 
  -6   9   2      734.08      702.37     40.60 o 
  -5   9   2      353.09      429.29     27.97 o 
  -4   9   2     2343.75     2094.57     55.21 o 
  -3   9   2      191.80      229.64     22.43 o 
  -2   9   2      177.62      213.44     25.33 o 
  -1   9   2     2989.55     3057.60     61.88 o 
   0   9   2    17043.83    17291.75    275.56 o 
   1   9   2     2506.60     2669.75     59.19 o 
   2   9   2     2239.51     1946.32     46.69 o 
   3   9   2     1275.41     1336.85     36.56 o 
   4   9   2     2233.76     2132.10     64.54 o 
   5   9   2     1080.71     1105.53     47.62 o 
   6   9   2    10052.82     9982.32    205.75 o 
   7   9   2     1063.15     1094.86     52.64 o 
   8   9   2     2786.25     2832.42    134.76 o 
   9   9   2       37.12       46.51     24.09 o 
  10   9   2      190.97      218.40     31.65 o 
  11   9   2        8.93        0.00     20.33 o 
  12   9   2     1045.33      933.11     68.61 o 
 -12  10   2        8.59        3.73     27.54 o 
 -11  10   2       67.51       62.95     32.68 o 
 -10  10   2       10.73       19.94     23.22 o 
  -9  10   2       27.11        0.00     24.06 o 
  -8  10   2      156.25      154.81     27.98 o 
  -7  10   2        3.42        0.00     14.98 o 
  -6  10   2      245.48      232.90     28.91 o 
  -5  10   2      137.69      127.03     24.94 o 
  -4  10   2     1066.41      998.32     38.98 o 
  -3  10   2       18.34       13.14     11.47 o 
  -2  10   2      282.39      288.60     20.58 o 
  -1  10   2      613.31      590.88     26.90 o 
   0  10   2        2.11       14.32     13.94 o 
   1  10   2      620.46      673.65     28.75 o 
   2  10   2       43.99       44.82     11.40 o 
   3  10   2     1151.06     1046.95     45.88 o 
   4  10   2     1812.69     1886.43     62.71 o 
   5  10   2      141.73      134.13     23.05 o 
   6  10   2      375.96      403.62     36.02 o 
   7  10   2       41.23       46.62     22.50 o 
   8  10   2      217.98      204.80     41.03 o 
   9  10   2       13.45        0.00     22.11 o 
  10  10   2      888.64      928.73     63.87 o 
  11  10   2        0.60       36.64     32.22 o 
  12  10   2      181.05      172.12     41.03 o 
 -11  11   2     1399.30     1304.43     78.98 o 
 -10  11   2      819.70      845.29     64.16 o 
  -9  11   2      293.29      285.11     42.42 o 
  -8  11   2      756.26      766.39     48.48 o 
  -7  11   2      430.75      435.03     37.59 o 
  -6  11   2      655.41      742.99     44.35 o 
  -5  11   2     1263.22     1262.67     68.71 o 
  -4  11   2     2000.31     1777.65     62.22 o 
  -3  11   2      215.61      217.65     22.44 o 
  -2  11   2     2438.76     2245.08     61.20 o 
  -1  11   2     1439.10     1519.05     47.41 o 
   0  11   2     7525.30     7285.42    135.00 o 
   1  11   2     8347.44     8208.38    146.75 o 
   2  11   2      671.60      694.68     39.81 o 
   3  11   2      561.99      528.30     36.64 o 
   4  11   2      554.68      545.03     38.39 o 
   5  11   2     3840.42     3560.33     97.59 o 
   6  11   2      903.72      951.39     50.71 o 
   7  11   2     2564.26     2503.92    101.32 o 
   8  11   2      416.88      397.23     39.74 o 
   9  11   2       62.54       78.13     27.71 o 
  10  11   2        1.04        0.00     20.96 o 
  11  11   2      531.91      613.29     59.40 o 
 -10  12   2      163.57      159.74     44.68 o 
  -9  12   2       24.81       16.54     27.04 o 
  -8  12   2       46.52       52.97     29.79 o 
  -7  12   2        9.44        0.00     20.51 o 
  -6  12   2       57.23       33.17     23.08 o 
  -5  12   2       84.24       67.88     24.30 o 
  -4  12   2      176.84      185.57     29.58 o 
  -3  12   2      530.53      583.97     39.48 o 
  -2  12   2       49.66       14.95     22.73 o 
  -1  12   2      442.47      460.23     30.59 o 
   0  12   2      224.36      276.26     26.42 o 
   1  12   2      727.34      650.08     40.51 o 
   2  12   2       64.08       54.35     23.97 o 
   3  12   2      425.77      349.75     34.55 o 
   4  12   2      257.88      280.88     33.60 o 
   5  12   2      430.16      488.90     39.53 o 
   6  12   2      105.61      109.89     31.69 o 
   7  12   2      412.13      427.80     41.19 o 
   8  12   2       55.55       48.64     34.85 o 
   9  12   2      209.39      198.99     36.31 o 
  10  12   2       56.00       27.53     31.86 o 
 -10  13   2      311.42      300.66     61.51 o 
  -9  13   2      500.51      520.49     55.36 o 
  -8  13   2      232.53      236.53     45.93 o 
  -7  13   2      796.78      763.01     52.04 o 
  -6  13   2      757.52      719.05     50.92 o 
  -5  13   2     4010.40     3862.33    108.50 o 
  -4  13   2      773.94      809.39     49.00 o 
  -3  13   2     1337.82     1219.84     56.27 o 
  -2  13   2       25.60       17.63     21.76 o 
  -1  13   2     2999.15     2929.96     86.19 o 
   0  13   2     1763.55     1691.29     70.69 o 
   1  13   2     2333.88     2536.30     79.00 o 
   2  13   2      539.19      493.40     39.32 o 
   3  13   2     1186.94     1106.82     54.49 o 
   4  13   2      720.31      695.91     46.62 o 
   5  13   2     1014.64      985.66     54.10 o 
   6  13   2      471.59      481.12     43.34 o 
   7  13   2      729.06      739.46     50.99 o 
   8  13   2        8.06        0.00     22.24 o 
   9  13   2      104.78      100.72     35.84 o 
  10  13   2        0.21        0.00     83.11 o 
  -8  14   2       63.54       44.79     36.88 o 
  -7  14   2       17.15        0.00     25.81 o 
  -6  14   2        4.27        0.00     22.86 o 
  -5  14   2      120.18      130.30     33.74 o 
  -4  14   2        0.95        0.00     19.87 o 
  -3  14   2       65.31       68.68     28.16 o 
  -2  14   2       62.18       38.69     26.12 o 
  -1  14   2        2.31       10.49     21.24 o 
   0  14   2        0.99        4.55     32.59 o 
   1  14   2      166.79      169.00     32.69 o 
   2  14   2        0.14        0.00     23.04 o 
   3  14   2       73.14       51.66     29.26 o 
   4  14   2      455.03      515.48     43.34 o 
   5  14   2      196.00      184.73     35.75 o 
   6  14   2      670.81      596.79     48.77 o 
   7  14   2        0.02        0.00     25.31 o 
   8  14   2      226.79      228.74     41.08 o 
  -7  15   2       59.56       63.91     33.96 o 
  -6  15   2     1148.11     1048.67     62.76 o 
  -5  15   2      358.11      331.28     42.80 o 
  -4  15   2      757.83      848.45     54.04 o 
  -3  15   2        9.53        2.66     20.55 o 
  -2  15   2     1630.26     1534.17     88.15 o 
  -1  15   2       21.08        8.13     28.89 o 
   0  15   2     2081.83     2099.95    102.84 o 
   1  15   2      338.15      317.95     50.87 o 
   2  15   2     2145.82     2178.56     86.60 o 
   3  15   2      133.13      127.06     31.74 o 
   4  15   2      616.41      611.01     48.19 o 
   5  15   2      143.74      124.29     33.30 o 
   6  15   2     1027.81      993.52     60.77 o 
   7  15   2        1.55        0.00     24.19 o 
  -5  16   2       44.18        8.65     29.31 o 
  -4  16   2       97.96      106.98     38.96 o 
  -3  16   2        4.99        0.00     31.95 o 
  -2  16   2        9.22       14.94     30.82 o 
  -1  16   2       11.52        0.00     27.54 o 
   0  16   2        3.83        0.00     29.53 o 
   1  16   2       63.08       89.96     39.28 o 
   2  16   2       52.49       23.05     35.72 o 
   3  16   2      138.84      169.57     36.54 o 
   4  16   2        0.08       35.57     27.91 o 
   5  16   2      459.18      430.32     50.43 o 
  -3  17   2      158.82      174.29     59.35 o 
  -2  17   2        7.41        0.00     30.91 o 
  -1  17   2      889.29      795.75     75.34 o 
   0  17   2       42.51       29.60     35.53 o 
   1  17   2     1192.92     1229.37     88.00 o 
   2  17   2        0.02       27.37     39.49 o 
 -15   0   3     1417.13     1311.93    123.17 o 
 -13   0   3     1449.10     1592.54     96.25 o 
 -11   0   3     6620.83     6787.03    222.77 o 
  -9   0   3     5667.16     5467.34    184.67 o 
  -7   0   3     3820.89     4037.94    109.39 o 
  -5   0   3    27964.88    29976.52    661.71 o 
  -3   0   3    69985.23    76608.55   1966.20 o 
  -1   0   3    23514.06    27309.33    673.80 o 
   1   0   3     5139.37     5562.48    124.80 o 
   3   0   3   126383.15   126905.23   2652.50 o 
   5   0   3    19821.92    18567.92    378.10 o 
   7   0   3      284.22      314.83     26.43 o 
   9   0   3     1188.64     1182.18     53.80 o 
  11   0   3      596.47      531.05     40.21 o 
  13   0   3      501.33      435.80     53.83 o 
  15   0   3      148.04      148.27     93.93 o 
 -15   1   3       21.65        0.00     28.85 o 
 -14   1   3      340.69      372.29     45.66 o 
 -13   1   3      158.42      141.09     35.41 o 
 -12   1   3      261.48      257.35     36.79 o 
 -11   1   3     1222.54     1144.51     47.01 o 
 -10   1   3     1631.76     1601.98     47.42 o 
  -9   1   3      819.03      814.08     31.09 o 
  -8   1   3     2356.18     2625.77     57.94 o 
  -7   1   3     3816.03     3944.44     75.26 o 
  -6   1   3     1712.13     1668.60     40.56 o 
  -5   1   3     5296.08     5342.43     91.24 o 
  -4   1   3     1421.01     1590.81     35.56 o 
  -3   1   3   105518.81   108940.05   1607.41 o 
  -2   1   3       23.42       63.85      5.52 o 
  -1   1   3     3844.26     3434.99     54.19 o 
   0   1   3     1898.17     1732.26     24.87 o 
   1   1   3     2154.35     1980.04     31.49 o 
   2   1   3     1840.32     1547.49     28.93 o 
   3   1   3     4434.30     4160.46     80.63 o 
   4   1   3    21839.10    20716.67    315.97 o 
   5   1   3    35762.96    35700.52    539.02 o 
   6   1   3     4010.06     3988.60     76.03 o 
   7   1   3     5619.22     6029.37    107.64 o 
   8   1   3     4617.16     4483.27     87.28 o 
   9   1   3      585.50      605.41     28.16 o 
  10   1   3       57.97       36.48     16.45 o 
  11   1   3     2171.43     2214.91     60.19 o 
  12   1   3      358.47      372.47     28.56 o 
  13   1   3       75.77       59.09     23.32 o 
  14   1   3       47.65       41.48     30.57 o 
  15   1   3      162.67      145.41     43.56 o 
 -15   2   3       32.15        7.53     42.84 o 
 -14   2   3     1097.87     1058.31     67.41 o 
 -13   2   3       40.72       46.45     26.29 o 
 -12   2   3     2432.77     2425.31     80.37 o 
 -11   2   3     1332.93     1370.67     51.52 o 
 -10   2   3     9739.07     8951.66    158.61 o 
  -9   2   3      157.73      124.11     16.01 o 
  -8   2   3     5792.33     5825.38    101.20 o 
  -7   2   3      124.65      139.60     15.32 o 
  -6   2   3    22777.87    23483.34    361.12 o 
  -5   2   3     2165.16     2060.79     42.85 o 
  -4   2   3      756.90      795.87     23.59 o 
  -3   2   3      987.25     1073.02     28.73 o 
  -2   2   3    41096.95    39642.86    559.85 o 
  -1   2   3     8967.21     9429.73    153.85 o 
   0   2   3     1031.09     1419.99     43.01 o 
   1   2   3    11225.85    13124.20    250.60 o 
   2   2   3    18360.54    20979.28    356.01 o 
   3   2   3    15582.45    17313.86    253.20 o 
   4   2   3     7923.72     9178.99    154.47 o 
   5   2   3     1929.56     1942.09     42.45 o 
   6   2   3      260.83      275.56     16.18 o 
   7   2   3     1314.00     1314.96     36.05 o 
   8   2   3      160.56      164.95     16.80 o 
   9   2   3      100.57      104.66     19.04 o 
  10   2   3      394.40      392.50     26.75 o 
  11   2   3        0.05        0.76     15.95 o 
  12   2   3       47.84       18.87     19.64 o 
  13   2   3        8.02        5.69     17.08 o 
  14   2   3       92.68       99.44     38.12 o 
 -14   3   3        9.20        7.18     29.90 o 
 -13   3   3        8.01        1.57     21.69 o 
 -12   3   3     2034.40     2087.62    135.58 o 
 -11   3   3      168.22      131.46     28.02 o 
 -10   3   3      422.24      424.10     30.52 o 
  -9   3   3       75.52       53.43     16.98 o 
  -8   3   3     1611.81     1683.27     43.84 o 
  -7   3   3      667.40      700.89     25.84 o 
  -6   3   3     9709.39    10507.42    171.98 o 
  -5   3   3     6215.77     6119.03    121.15 o 
  -4   3   3     2049.11     2120.07     52.10 o 
  -3   3   3    10296.12     9953.04    156.66 o 
  -2   3   3     6228.72     6814.91    110.53 o 
  -1   3   3     3022.74     3254.15     61.60 o 
   0   3   3    18150.06    20270.88    322.74 o 
   1   3   3    92828.04    95957.31   1829.97 o 
   2   3   3      599.53      546.75     19.03 o 
   3   3   3      684.29      615.71     17.41 o 
   4   3   3     4079.15     3705.49     59.82 o 
   5   3   3       86.40       57.37      9.49 o 
   6   3   3    32407.98    31547.92    481.97 o 
   7   3   3       53.50       33.14      9.54 o 
   8   3   3     6171.75     5876.64    108.41 o 
   9   3   3      145.92      128.42     16.90 o 
  10   3   3      756.61      718.52     33.82 o 
  11   3   3      571.71      499.69     31.70 o 
  12   3   3     2381.00     2261.69     67.78 o 
  13   3   3        1.81        0.00     25.77 o 
  14   3   3      262.85      276.21     50.43 o 
 -14   4   3      216.91      216.06     53.84 o 
 -13   4   3     1396.64     1248.40     82.19 o 
 -12   4   3     1029.80     1019.90     53.71 o 
 -11   4   3     3707.28     3581.62    112.52 o 
 -10   4   3     1107.27     1084.93     45.82 o 
  -9   4   3     1630.82     1673.80     46.34 o 
  -8   4   3     1005.45      922.11     32.42 o 
  -7   4   3       26.26       11.84      9.41 o 
  -6   4   3      836.44      755.94     25.78 o 
  -5   4   3    20538.52    21603.16    383.48 o 
  -4   4   3     7126.60     6999.13    116.28 o 
  -3   4   3       25.86       22.25     10.18 o 
  -2   4   3        1.18       13.16      6.61 o 
  -1   4   3      413.37      456.58     15.46 o 
   0   4   3    30007.53    33163.26    498.51 o 
   1   4   3     3968.41     4329.37     80.25 o 
   2   4   3      587.21      596.60     21.17 o 
   3   4   3    12505.24    13973.73    238.94 o 
   4   4   3     1211.65     1325.48     32.39 o 
   5   4   3        1.67       13.88      6.59 o 
   6   4   3     1481.19     1477.46     37.62 o 
   7   4   3     1819.37     1760.59     43.60 o 
   8   4   3      537.51      536.01     26.02 o 
   9   4   3     2513.66     2568.40     65.87 o 
  10   4   3       15.46        0.00     13.82 o 
  11   4   3      236.00      221.94     26.81 o 
  12   4   3        1.29        0.00     23.59 o 
  13   4   3      125.88       22.82     36.03 o 
  14   4   3        4.93        0.07     27.75 o 
 -14   5   3      103.13      121.35     45.43 o 
 -13   5   3      717.86      614.06     64.68 o 
 -12   5   3      142.12      133.92     38.89 o 
 -11   5   3     1867.48     1909.33     68.32 o 
 -10   5   3      221.88      242.96     29.90 o 
  -9   5   3      237.01      202.74     21.18 o 
  -8   5   3       15.41        8.70     11.50 o 
  -7   5   3     4737.61     4583.94     87.16 o 
  -6   5   3      535.63      504.63     21.48 o 
  -5   5   3    14341.90    14332.77    242.44 o 
  -4   5   3      364.05      405.67     20.03 o 
  -3   5   3        6.29       17.56     13.43 o 
  -2   5   3     8724.92     9390.01    151.15 o 
  -1   5   3      851.78      781.30     22.23 o 
   0   5   3     2152.89     2216.91     44.86 o 
   1   5   3    33429.38    32764.10    494.94 o 
   2   5   3      207.53      241.09     15.52 o 
   3   5   3     3411.52     3504.81     65.07 o 
   4   5   3      792.71      708.10     26.23 o 
   5   5   3    30737.22    30955.44    509.07 o 
   6   5   3     2759.11     2613.86     55.73 o 
   7   5   3    13498.67    12840.55    210.27 o 
   8   5   3       36.22        6.58     11.38 o 
   9   5   3     5097.14     4975.76     98.78 o 
  10   5   3     1378.67     1268.32     54.15 o 
  11   5   3     2898.31     3169.88     91.80 o 
  12   5   3       32.45       18.28     26.29 o 
  13   5   3      633.73      622.26     55.32 o 
  14   5   3        3.70        0.00     21.54 o 
 -14   6   3      437.37      380.32     62.86 o 
 -13   6   3      259.50      246.76     50.83 o 
 -12   6   3     1067.66      978.76     63.07 o 
 -11   6   3       74.57       72.24     26.06 o 
 -10   6   3     1853.12     1971.22     67.85 o 
  -9   6   3     1138.69     1141.31     43.67 o 
  -8   6   3      165.14      185.88     23.21 o 
  -7   6   3      226.62      197.21     18.80 o 
  -6   6   3      102.27      112.01     16.78 o 
  -5   6   3     1952.89     2051.73     52.52 o 
  -4   6   3     4635.04     4643.35     91.36 o 
  -3   6   3      160.57      194.50     17.09 o 
  -2   6   3       15.14       23.21      9.54 o 
  -1   6   3     6687.00     6289.31    106.72 o 
   0   6   3     1523.19     1361.88     32.91 o 
   1   6   3     7493.45     7957.07    131.60 o 
   2   6   3    15471.64    17041.68    265.78 o 
   3   6   3     5607.95     5328.52     99.01 o 
   4   6   3      216.54      223.46     17.16 o 
   5   6   3     8817.14     8041.04    148.60 o 
   6   6   3       87.56       97.30     12.06 o 
   7   6   3     2108.46     2104.94     50.59 o 
   8   6   3      596.44      669.43     38.01 o 
   9   6   3        0.19       25.51     20.57 o 
  10   6   3      355.81      383.62     34.57 o 
  11   6   3       15.48        0.00     20.76 o 
  12   6   3      164.74      159.51     37.04 o 
  13   6   3       49.69       17.75     27.15 o 
  14   6   3       20.18       24.49     33.19 o 
 -13   7   3        0.49       30.56     36.72 o 
 -12   7   3      840.66      838.20     55.67 o 
 -11   7   3       51.07       35.19     30.26 o 
 -10   7   3     1073.30     1042.32     60.68 o 
  -9   7   3       83.33      108.06     38.67 o 
  -8   7   3      643.98      588.94     32.40 o 
  -7   7   3       20.29        0.24     12.41 o 
  -6   7   3     3011.62     2782.83     66.19 o 
  -5   7   3       31.34       52.53     19.32 o 
  -4   7   3      991.76      930.51     32.91 o 
  -3   7   3      177.60      210.74     18.71 o 
  -2   7   3      119.99      123.13     16.70 o 
  -1   7   3      519.66      583.66     25.70 o 
   0   7   3     2654.49     2669.58     55.04 o 
   1   7   3       52.52        5.95     16.31 o 
   2   7   3      118.70       86.75     12.29 o 
   3   7   3     1830.84     1771.36     46.70 o 
   4   7   3     6780.26     6621.15    126.67 o 
   5   7   3      266.32      229.51     23.09 o 
   6   7   3    10528.09    10732.81    213.50 o 
   7   7   3      655.24      656.86     38.52 o 
   8   7   3    10091.76    10199.55    209.80 o 
   9   7   3      280.29      303.40     32.35 o 
  10   7   3     2412.49     2387.43    106.95 o 
  11   7   3      221.20      228.75     39.50 o 
  12   7   3     2778.36     2718.03    102.45 o 
  13   7   3       46.76       35.77     31.71 o 
 -13   8   3       89.73       95.69     35.38 o 
 -12   8   3      344.29      389.04     48.10 o 
 -11   8   3      234.23      297.24     42.26 o 
 -10   8   3     1714.85     1826.98     78.98 o 
  -9   8   3      387.00      416.73     43.06 o 
  -8   8   3      667.56      709.00     42.87 o 
  -7   8   3      430.04      438.13     28.54 o 
  -6   8   3      644.45      617.64     30.88 o 
  -5   8   3      687.69      760.21     32.48 o 
  -4   8   3     2359.88     2288.58     56.30 o 
  -3   8   3     1875.48     1863.81     54.06 o 
  -2   8   3      545.95      544.66     24.20 o 
  -1   8   3     2177.07     2109.07     48.04 o 
   0   8   3     5640.11     5415.47     98.61 o 
   1   8   3      709.42      736.02     26.60 o 
   2   8   3     3066.07     2809.53     58.24 o 
   3   8   3     2320.93     2198.32     48.43 o 
   4   8   3     5129.64     5087.66    103.42 o 
   5   8   3     1003.84     1068.70     45.07 o 
   6   8   3      636.65      624.44     37.75 o 
   7   8   3      305.93      350.24     32.07 o 
   8   8   3      962.08     1027.46     49.86 o 
   9   8   3        3.63        0.00     17.85 o 
  10   8   3      192.20      184.77     34.37 o 
  11   8   3      309.59      294.37     41.09 o 
  12   8   3      193.14      203.76     40.96 o 
  13   8   3        1.65        0.00     25.99 o 
 -12   9   3      269.69      289.29     47.71 o 
 -11   9   3     1279.74     1271.81     73.17 o 
 -10   9   3       73.13       84.05     36.95 o 
  -9   9   3      955.24     1012.30     60.27 o 
  -8   9   3      405.50      366.98     35.07 o 
  -7   9   3      195.52      187.90     25.81 o 
  -6   9   3     1990.60     1796.96     64.49 o 
  -5   9   3     1236.68     1314.37     43.59 o 
  -4   9   3       11.22        5.70     12.64 o 
  -3   9   3        5.59        1.77     15.10 o 
  -2   9   3      352.57      286.01     18.51 o 
  -1   9   3      129.94      129.30     15.28 o 
   0   9   3     1169.82     1038.89     34.50 o 
   1   9   3     5471.72     5756.47    105.28 o 
   2   9   3      704.09      676.50     26.18 o 
   3   9   3     2382.91     2201.43     50.02 o 
   4   9   3      915.57     1004.18     43.99 o 
   5   9   3     6744.57     6502.17    143.90 o 
   6   9   3     2611.01     2702.38     79.02 o 
   7   9   3     3486.18     3605.24     97.70 o 
   8   9   3       26.68       32.33     22.09 o 
   9   9   3      730.64      700.29     45.25 o 
  10   9   3      957.96      963.82     55.54 o 
  11   9   3     1949.23     1999.82     88.79 o 
  12   9   3      155.39      171.70     46.77 o 
 -12  10   3       14.89        0.00     29.79 o 
 -11  10   3     1960.28     2047.45    101.73 o 
 -10  10   3        0.23       45.12     30.33 o 
  -9  10   3      671.94      705.42     55.14 o 
  -8  10   3       17.47        0.00     19.83 o 
  -7  10   3      235.52      228.59     29.51 o 
  -6  10   3      121.82      141.05     29.28 o 
  -5  10   3     1770.79     1755.03     60.64 o 
  -4  10   3       47.39       39.03     16.92 o 
  -3  10   3     2137.33     2126.60     57.86 o 
  -2  10   3      636.73      660.40     28.13 o 
  -1  10   3      264.07      224.52     18.22 o 
   0  10   3     2784.94     2660.21     61.16 o 
   1  10   3     5985.74     5650.72    106.13 o 
   2  10   3      218.91      270.41     19.81 o 
   3  10   3     3218.22     3063.53     83.02 o 
   4  10   3     1517.27     1371.39     53.88 o 
   5  10   3      348.51      319.01     32.53 o 
   6  10   3       80.38       91.84     27.74 o 
   7  10   3     1267.52     1250.37     56.77 o 
   8  10   3       92.17       78.21     26.84 o 
   9  10   3       67.79       34.53     29.48 o 
  10  10   3       45.27       42.73     31.71 o 
  11  10   3       77.50       92.18     39.18 o 
  12  10   3        0.72        0.00     32.19 o 
 -11  11   3      527.58      582.18     58.07 o 
 -10  11   3      547.79      540.01     53.61 o 
  -9  11   3      168.32      145.06     34.83 o 
  -8  11   3      188.20      192.73     42.07 o 
  -7  11   3      480.86      536.08     41.18 o 
  -6  11   3      495.14      506.42     39.30 o 
  -5  11   3      737.15      739.55     43.56 o 
  -4  11   3        1.23        0.00     18.59 o 
  -3  11   3     1129.91     1122.61     44.05 o 
  -2  11   3       96.87       82.90     20.57 o 
  -1  11   3    10694.32    10015.47    174.13 o 
   0  11   3     4735.38     4421.47     89.90 o 
   1  11   3     1870.42     1848.36     50.50 o 
   2  11   3      103.56       98.41     22.43 o 
   3  11   3      133.19      138.34     25.81 o 
   4  11   3      690.98      650.84     41.47 o 
   5  11   3     2532.97     2610.08     80.90 o 
   6  11   3     3854.54     3671.42    101.59 o 
   7  11   3     1159.86     1187.46     56.63 o 
   8  11   3     1634.59     1656.94     73.59 o 
   9  11   3       17.59        0.00     21.45 o 
  10  11   3       80.31       65.42     33.95 o 
  11  11   3      251.01      242.21     48.45 o 
 -10  12   3     1886.46     2150.71     98.53 o 
  -9  12   3      165.52      165.66     37.70 o 
  -8  12   3      322.90      326.49     43.54 o 
  -7  12   3      103.43       96.26     26.54 o 
  -6  12   3      955.71     1074.74     54.46 o 
  -5  12   3       74.99       85.24     25.51 o 
  -4  12   3     3540.66     3225.34     91.94 o 
  -3  12   3      138.73      138.49     25.67 o 
  -2  12   3      189.64      188.14     26.19 o 
  -1  12   3       78.64       46.80     17.04 o 
   0  12   3     1294.82     1207.96     42.25 o 
   1  12   3      299.14      325.36     29.31 o 
   2  12   3     1540.92     1620.25     63.56 o 
   3  12   3     1983.95     1782.04     64.70 o 
   4  12   3       41.01        0.00     20.76 o 
   5  12   3      104.05      110.63     23.23 o 
   6  12   3      302.68      297.57     34.50 o 
   7  12   3       43.66        0.00     21.25 o 
   8  12   3       63.55       79.86     35.34 o 
   9  12   3       20.12        0.00     23.42 o 
  10  12   3      172.36      189.82     55.76 o 
 -10  13   3      277.61      258.71    120.10 o 
  -9  13   3       61.76       62.14     34.36 o 
  -8  13   3      185.54      191.64     40.30 o 
  -7  13   3      388.59      421.18     42.36 o 
  -6  13   3     2133.98     2004.59     76.08 o 
  -5  13   3      398.51      371.59     39.03 o 
  -4  13   3      721.38      747.49     47.53 o 
  -3  13   3        0.26        0.00     15.35 o 
  -2  13   3     1525.97     1467.17     60.23 o 
  -1  13   3      333.04      360.26     30.20 o 
   0  13   3      808.35      740.85     43.31 o 
   1  13   3     2121.84     2175.36     72.76 o 
   2  13   3     1158.16     1116.33     53.72 o 
   3  13   3      286.74      282.80     33.37 o 
   4  13   3     1551.36     1469.14     63.15 o 
   5  13   3      230.11      258.44     33.47 o 
   6  13   3     2217.73     2225.82     79.72 o 
   7  13   3      538.23      552.50     46.82 o 
   8  13   3       66.05       32.50     28.23 o 
   9  13   3       21.61        6.87     27.49 o 
  -8  14   3       47.15       41.89     33.94 o 
  -7  14   3      445.03      425.72     44.63 o 
  -6  14   3       12.99        6.72     25.68 o 
  -5  14   3      533.28      575.25     46.44 o 
  -4  14   3      212.05      216.48     35.37 o 
  -3  14   3      220.07      186.39     31.22 o 
  -2  14   3      854.79      830.46     49.80 o 
  -1  14   3     1464.42     1570.52     85.92 o 
   0  14   3       16.49        0.00     22.41 o 
   1  14   3     1041.24     1028.26     59.84 o 
   2  14   3      164.23      139.76     31.04 o 
   3  14   3      103.06      143.29     29.35 o 
   4  14   3        0.15        0.00     22.90 o 
   5  14   3        4.82        0.00     18.33 o 
   6  14   3      225.77      233.10     37.77 o 
   7  14   3      155.70      156.47     35.51 o 
   8  14   3       67.37       40.96     28.55 o 
  -7  15   3      470.97      492.80     55.87 o 
  -6  15   3       80.10       85.39     36.26 o 
  -5  15   3      329.99      348.85     41.05 o 
  -4  15   3      221.10      217.42     37.11 o 
  -3  15   3      459.63      468.50     42.74 o 
  -2  15   3        4.95        0.00     32.89 o 
  -1  15   3      747.11      658.16     68.00 o 
   0  15   3       33.97       30.51     32.52 o 
   1  15   3      865.48      934.77     73.89 o 
   2  15   3      184.64      228.73     39.61 o 
   3  15   3      513.92      527.69     44.88 o 
   4  15   3      313.59      283.18     39.95 o 
   5  15   3     1148.41     1127.60     65.62 o 
   6  15   3       53.65       57.54     30.62 o 
   7  15   3      385.97      366.32     45.43 o 
  -5  16   3      215.77      223.63     42.73 o 
  -4  16   3       92.31       66.45     35.93 o 
  -3  16   3      246.17      268.62     52.69 o 
  -2  16   3      163.49      207.13     47.05 o 
  -1  16   3       58.33       47.55     35.47 o 
   0  16   3      506.59      477.84     63.42 o 
   1  16   3      546.51      602.10     64.66 o 
   2  16   3       84.34       97.56     45.75 o 
   3  16   3      145.12      142.21     37.32 o 
   4  16   3        7.75        0.00     25.57 o 
   5  16   3       63.38       28.40     43.65 o 
  -2  17   3       52.91       35.87     39.11 o 
  -1  17   3       26.50       16.02     33.21 o 
   0  17   3      454.58      514.40     64.88 o 
   1  17   3       12.16        0.00     34.00 o 
   2  17   3      328.85      363.46     56.13 o 
 -14   0   4      789.49      825.76     78.23 o 
 -12   0   4     4164.45     4099.55    169.72 o 
 -10   0   4     5825.18     5542.87    151.55 o 
  -8   0   4    16567.10    15404.46    350.15 o 
  -6   0   4    21595.67    20717.07    425.97 o 
  -4   0   4    20755.30    18857.56    400.33 o 
  -2   0   4     3987.00     3789.27     83.51 o 
   0   0   4    47514.39    54445.40   1199.07 o 
   2   0   4   105792.31    99601.27   2079.47 o 
   4   0   4     1415.95     1444.47     51.41 o 
   6   0   4    35820.70    35901.06    770.49 o 
   8   0   4     8896.70     9983.61    239.30 o 
  10   0   4      386.20      312.38     37.34 o 
  12   0   4     1780.58     1887.25     81.11 o 
  14   0   4      617.73      669.33     68.73 o 
 -15   1   4      229.78      206.68     62.28 o 
 -14   1   4      553.19      534.95     51.81 o 
 -13   1   4      497.64      500.89     43.29 o 
 -12   1   4       31.03       10.16     19.99 o 
 -11   1   4      469.65      450.07     39.99 o 
 -10   1   4      965.27     1002.30     36.84 o 
  -9   1   4      564.26      550.21     29.90 o 
  -8   1   4       96.55      112.18     13.48 o 
  -7   1   4      187.06      177.18     20.64 o 
  -6   1   4      415.33      456.75     18.78 o 
  -5   1   4      111.65      131.01     10.55 o 
  -4   1   4     1973.32     1917.26     39.54 o 
  -3   1   4     5681.87     6057.94     99.75 o 
  -2   1   4     1289.40     1321.97     34.17 o 
  -1   1   4    30558.95    35079.33    531.23 o 
   0   1   4        4.86       49.53      4.50 o 
   1   1   4     2859.25     3298.82     66.47 o 
   2   1   4    10760.84    11145.44    186.81 o 
   3   1   4     3998.44     3611.02     61.39 o 
   4   1   4       22.65       23.21      7.76 o 
   5   1   4     3444.31     3730.91     63.33 o 
   6   1   4     4156.69     3730.89     71.10 o 
   7   1   4       76.35      100.76     12.87 o 
   8   1   4     2716.37     2829.27     62.44 o 
   9   1   4      513.57      544.23     27.06 o 
  10   1   4      197.79      234.77     22.53 o 
  11   1   4      361.00      411.89     28.95 o 
  12   1   4      366.54      400.01     30.77 o 
  13   1   4      102.21      105.16     32.31 o 
  14   1   4       30.00        5.17     27.57 o 
 -14   2   4       50.35        8.58     28.99 o 
 -13   2   4     1186.79     1238.88     68.58 o 
 -12   2   4      187.03      192.66     33.20 o 
 -11   2   4     7588.74     7981.23    161.28 o 
 -10   2   4     1135.82     1174.26     45.80 o 
  -9   2   4     8307.16     8732.11    153.22 o 
  -8   2   4        3.65        4.92      8.07 o 
  -7   2   4    15930.21    15780.95    250.94 o 
  -6   2   4       64.67       29.38     15.03 o 
  -5   2   4    31522.53    34563.84    528.98 o 
  -4   2   4    14337.52    13185.21    192.60 o 
  -3   2   4      839.69      778.59     19.89 o 
  -2   2   4     4734.39     4524.30     90.15 o 
  -1   2   4     6775.26     5947.16     94.42 o 
   0   2   4     1381.39     1839.62     45.15 o 
   1   2   4    67133.91    70602.25   1237.19 o 
   2   2   4    13637.25    12918.89    223.67 o 
   3   2   4    24922.20    23108.51    350.50 o 
   4   2   4     5429.36     5973.74    127.31 o 
   5   2   4    26509.46    24944.63    381.54 o 
   6   2   4      936.61      926.86     28.53 o 
   7   2   4     8104.38     7471.40    128.97 o 
   8   2   4      878.33      857.57     31.46 o 
   9   2   4       39.10       42.09     13.22 o 
  10   2   4      150.65      153.21     18.61 o 
  11   2   4     1316.41     1413.95     45.16 o 
  12   2   4        1.58       16.94     18.69 o 
  13   2   4      492.57      458.83     41.51 o 
  14   2   4       60.06       67.38     36.12 o 
 -14   3   4      220.53      243.04     38.04 o 
 -13   3   4       97.95      121.83     35.86 o 
 -12   3   4      368.49      356.73     43.30 o 
 -11   3   4       12.91        0.00     18.59 o 
 -10   3   4       59.95       53.85     19.77 o 
  -9   3   4     2994.97     3264.47     70.86 o 
  -8   3   4      155.77      163.60     18.41 o 
  -7   3   4      218.55      217.06     15.63 o 
  -6   3   4        0.08        1.84      6.03 o 
  -5   3   4     7781.81     7063.22    116.92 o 
  -4   3   4      434.02      497.91     17.50 o 
  -3   3   4     3268.91     3424.52     65.31 o 
  -2   3   4     5117.67     5425.54     94.80 o 
  -1   3   4     1903.56     2337.18     49.68 o 
   0   3   4     5580.68     6156.82    105.11 o 
   1   3   4    17138.80    19474.75    305.14 o 
   2   3   4      777.03      686.82     21.01 o 
   3   3   4     4785.78     4169.12     76.59 o 
   4   3   4     1838.51     2003.00     40.98 o 
   5   3   4     3119.99     2856.77     54.89 o 
   6   3   4     4998.90     5079.43     95.29 o 
   7   3   4     7465.68     7493.09    129.87 o 
   8   3   4      136.44      156.93     16.93 o 
   9   3   4     2324.15     2567.12     61.48 o 
  10   3   4       78.71       72.39     15.30 o 
  11   3   4      469.99      466.73     29.97 o 
  12   3   4      118.36      120.31     30.49 o 
  13   3   4      439.89      399.62     44.32 o 
  14   3   4       26.02       22.54     24.51 o 
 -14   4   4      122.54      101.46     48.60 o 
 -13   4   4      728.80      616.23     55.99 o 
 -12   4   4     1492.09     1640.45     75.36 o 
 -11   4   4      937.93      961.42     48.84 o 
 -10   4   4     6060.61     6206.56    140.95 o 
  -9   4   4       26.31        9.00     12.28 o 
  -8   4   4     4403.58     4278.40     84.17 o 
  -7   4   4       88.94       74.59     11.60 o 
  -6   4   4     9175.00     8766.01    146.59 o 
  -5   4   4     6170.93     6623.07    112.87 o 
  -4   4   4    38600.01    36948.79    557.11 o 
  -3   4   4     4376.92     4521.92     84.02 o 
  -2   4   4      956.40     1093.15     27.58 o 
  -1   4   4     5279.02     5370.27     89.59 o 
   0   4   4    24507.87    21844.74    332.00 o 
   1   4   4     8399.02     8629.30    137.47 o 
   2   4   4    46683.26    45761.43    739.36 o 
   3   4   4    18671.67    19609.95    357.46 o 
   4   4   4     1843.67     1999.06     44.26 o 
   5   4   4    13790.41    13273.82    211.22 o 
   6   4   4     8411.09     8881.69    149.86 o 
   7   4   4     4334.70     4732.56     89.77 o 
   8   4   4     2411.63     2445.02     57.47 o 
   9   4   4      916.33      899.61     35.55 o 
  10   4   4     1236.66     1367.05     45.15 o 
  11   4   4      649.00      631.96     41.81 o 
  12   4   4      502.54      483.29     40.25 o 
  13   4   4      200.90      224.87     37.50 o 
  14   4   4      281.20      266.04     45.59 o 
 -14   5   4      470.06      507.17     63.11 o 
 -13   5   4       16.14        9.74     26.54 o 
 -12   5   4       85.30       65.97     51.16 o 
 -11   5   4      126.20      110.72     26.23 o 
 -10   5   4       23.44        7.50     20.79 o 
  -9   5   4      448.06      511.87     34.94 o 
  -8   5   4      203.57      219.43     19.20 o 
  -7   5   4      184.98      208.71     17.43 o 
  -6   5   4     3559.29     3309.88     65.96 o 
  -5   5   4     5149.04     5530.12    107.16 o 
  -4   5   4      161.38      172.79     14.34 o 
  -3   5   4      240.10      239.10     15.95 o 
  -2   5   4       24.65        0.00      6.34 o 
  -1   5   4     6496.47     6933.42    114.72 o 
   0   5   4      164.81      160.10     11.72 o 
   1   5   4     5308.28     5311.02     90.53 o 
   2   5   4    10456.04    10143.91    168.53 o 
   3   5   4      119.17       43.12     22.32 o 
   4   5   4      324.00      304.79     18.01 o 
   5   5   4       80.09       69.60      9.44 o 
   6   5   4     5785.05     5819.91    104.11 o 
   7   5   4       99.23       74.09     13.86 o 
   8   5   4     4219.58     4019.20     81.61 o 
   9   5   4        5.67        8.87     12.33 o 
  10   5   4     3424.49     3261.27    101.41 o 
  11   5   4       11.96        0.00     20.25 o 
  12   5   4     2131.86     2048.31     84.50 o 
  13   5   4       30.52        1.88     27.52 o 
  14   5   4      130.12      136.20     41.06 o 
 -14   6   4      253.59      235.81     53.41 o 
 -13   6   4      290.81      306.94     53.76 o 
 -12   6   4      565.31      559.98     51.19 o 
 -11   6   4     2379.15     2523.65    104.44 o 
 -10   6   4     1392.00     1347.53     57.17 o 
  -9   6   4     2631.08     2938.44     83.59 o 
  -8   6   4      727.43      756.15     34.56 o 
  -7   6   4      234.61      244.33     20.90 o 
  -6   6   4     7417.28     6654.51    126.42 o 
  -5   6   4     5962.93     5998.61    114.55 o 
  -4   6   4      228.99      190.39     23.13 o 
  -3   6   4     5718.25     5720.71    107.11 o 
  -2   6   4     1686.06     1607.50     48.83 o 
  -1   6   4        9.90       18.28      6.85 o 
   0   6   4     4564.72     4115.61     74.12 o 
   1   6   4    13233.06    13878.90    219.10 o 
   2   6   4     5788.29     6135.93    110.92 o 
   3   6   4     3534.86     3657.19     77.42 o 
   4   6   4    10554.42    10547.68    188.40 o 
   5   6   4     6824.52     6655.62    139.99 o 
   6   6   4    19894.76    19693.06    310.17 o 
   7   6   4     7919.59     7544.16    133.47 o 
   8   6   4     1352.85     1512.68     55.89 o 
   9   6   4      236.18      289.27     31.05 o 
  10   6   4     1124.99     1162.45     53.42 o 
  11   6   4      462.55      468.44     39.37 o 
  12   6   4     1031.87     1070.35     65.98 o 
  13   6   4      244.00      264.35     43.79 o 
  14   6   4       99.57       63.15     41.19 o 
 -13   7   4       41.41       30.01     36.47 o 
 -12   7   4       70.95       18.07     31.82 o 
 -11   7   4        1.21        0.00     19.98 o 
 -10   7   4       20.40       13.91     28.97 o 
  -9   7   4      379.63      375.03     35.25 o 
  -8   7   4       26.10       30.34     14.53 o 
  -7   7   4     1033.64     1005.43     38.45 o 
  -6   7   4      381.57      465.57     28.49 o 
  -5   7   4     1509.50     1416.71     42.87 o 
  -4   7   4      627.01      626.86     27.65 o 
  -3   7   4       43.86       23.49     16.83 o 
  -2   7   4       13.49       15.63      6.59 o 
  -1   7   4        9.04       10.56      9.98 o 
   0   7   4       97.56      112.94     12.48 o 
   1   7   4     4175.24     3778.86     71.70 o 
   2   7   4     1121.54     1207.02     31.20 o 
   3   7   4       39.50       34.54     17.32 o 
   4   7   4      312.53      318.48     20.33 o 
   5   7   4     3320.70     3486.96     73.57 o 
   6   7   4      463.10      447.73     25.63 o 
   7   7   4     1283.23     1326.51     52.99 o 
   8   7   4      379.47      396.06     33.54 o 
   9   7   4     2810.73     2869.69     84.47 o 
  10   7   4      228.24      276.95     34.04 o 
  11   7   4     1791.38     1810.83     70.81 o 
  12   7   4       22.40        0.00     27.06 o 
  13   7   4      262.31      244.33     42.30 o 
 -13   8   4      274.16      279.99     54.71 o 
 -12   8   4       10.03        0.00     24.94 o 
 -11   8   4     1616.59     1650.17     80.04 o 
 -10   8   4      588.02      576.19     49.85 o 
  -9   8   4      554.86      548.40     46.09 o 
  -8   8   4      377.27      378.44     32.61 o 
  -7   8   4     1954.09     1854.36     61.56 o 
  -6   8   4      908.10      927.44     37.42 o 
  -5   8   4     6946.42     7104.81    136.11 o 
  -4   8   4      103.35       98.96     14.66 o 
  -3   8   4     1152.11     1222.32     39.16 o 
  -2   8   4      939.07      940.33     29.87 o 
  -1   8   4     2657.13     2643.97     57.85 o 
   0   8   4     6214.20     5881.61    105.30 o 
   1   8   4     8253.23     8741.91    148.39 o 
   2   8   4      700.50      637.41     23.78 o 
   3   8   4     5799.30     6113.77    120.19 o 
   4   8   4      391.09      340.51     21.75 o 
   5   8   4     8019.28     7478.01    157.42 o 
   6   8   4    12815.39    12507.22    246.46 o 
   7   8   4     8086.17     8071.35    173.31 o 
   8   8   4      722.23      772.85     44.14 o 
   9   8   4      337.17      357.26     36.77 o 
  10   8   4        0.41        0.00     19.05 o 
  11   8   4     1234.05     1248.02     61.85 o 
  12   8   4      297.06      303.91     50.13 o 
  13   8   4      414.95      436.19     52.75 o 
 -12   9   4        2.16        0.00     28.74 o 
 -11   9   4       11.47        0.00     32.19 o 
 -10   9   4      479.57      508.31     50.00 o 
  -9   9   4       69.25      101.57     32.10 o 
  -8   9   4       17.39        0.00     20.61 o 
  -7   9   4       78.62      100.92     20.35 o 
  -6   9   4      355.03      345.82     28.75 o 
  -5   9   4      535.54      568.49     30.87 o 
  -4   9   4      253.54      231.48     20.98 o 
  -3   9   4      306.70      379.21     24.55 o 
  -2   9   4      114.02      118.73     13.59 o 
  -1   9   4      327.50      351.12     20.56 o 
   0   9   4        2.64        9.95     11.46 o 
   1   9   4       10.88        2.03     19.94 o 
   2   9   4      255.84      242.43     17.26 o 
   3   9   4       69.95       66.03     17.67 o 
   4   9   4      364.87      351.21     30.39 o 
   5   9   4       65.23       64.26     21.98 o 
   6   9   4      938.87      987.14     47.26 o 
   7   9   4      776.20      714.18     43.57 o 
   8   9   4      662.93      661.38     43.06 o 
   9   9   4      246.90      230.67     32.01 o 
  10   9   4     1084.40     1112.98     58.29 o 
  11   9   4      313.98      338.20     46.78 o 
  12   9   4      887.11      893.00     67.70 o 
 -12  10   4     1343.27     1380.86     81.07 o 
 -11  10   4       15.32        0.00     32.64 o 
 -10  10   4     2498.32     2569.88     99.34 o 
  -9  10   4       17.28        0.00     22.22 o 
  -8  10   4     1372.60     1350.11     68.27 o 
  -7  10   4        5.79        0.00     18.63 o 
  -6  10   4     2485.82     2458.18     75.95 o 
  -5  10   4       29.03       35.70     17.92 o 
  -4  10   4     6276.96     6005.86    122.20 o 
  -3  10   4       55.38       82.90     20.61 o 
  -2  10   4      108.40      125.78     20.13 o 
  -1  10   4      552.60      628.09     28.00 o 
   0  10   4     4277.48     4270.37     86.00 o 
   1  10   4      668.46      696.12     29.47 o 
   2  10   4     6199.86     5937.84    110.53 o 
   3  10   4      333.84      320.83     28.97 o 
   4  10   4     4456.05     4342.19    107.44 o 
   5  10   4     1418.98     1543.61     58.67 o 
   6  10   4     6314.72     6477.69    148.34 o 
   7  10   4      936.22      895.04     49.48 o 
   8  10   4     1869.40     1901.65     70.91 o 
   9  10   4       47.67       51.79     29.09 o 
  10  10   4       38.22       41.33     28.21 o 
  11  10   4      218.88      214.38     41.23 o 
  12  10   4     1077.27     1230.14     77.79 o 
 -11  11   4       68.97       49.98     33.73 o 
 -10  11   4      192.55      167.96     39.89 o 
  -9  11   4      203.40      221.93     41.45 o 
  -8  11   4       65.27       62.59     26.08 o 
  -7  11   4      123.25       87.96     24.88 o 
  -6  11   4      474.37      500.03     39.00 o 
  -5  11   4      326.16      325.00     32.63 o 
  -4  11   4      488.74      465.07     36.61 o 
  -3  11   4      397.09      423.08     29.89 o 
  -2  11   4      107.16       58.01     19.47 o 
  -1  11   4      146.74      180.90     27.61 o 
   0  11   4     1899.32     1843.26     50.82 o 
   1  11   4      994.15     1019.34     37.08 o 
   2  11   4       77.55       26.94     18.46 o 
   3  11   4      888.98      842.71     44.76 o 
   4  11   4      536.17      434.88     36.54 o 
   5  11   4       68.46       78.61     24.12 o 
   6  11   4      239.01      257.70     32.16 o 
   7  11   4     1034.62      991.52     52.76 o 
   8  11   4      119.67      129.04     30.95 o 
   9  11   4      449.80      442.00     42.48 o 
  10  11   4      369.93      361.24     42.81 o 
  11  11   4      257.94      276.48     47.55 o 
 -10  12   4       92.14      107.23     40.81 o 
  -9  12   4     2223.87     2247.67     96.65 o 
  -8  12   4       68.96       64.71     31.27 o 
  -7  12   4     1294.37     1283.09     60.75 o 
  -6  12   4      142.62      165.16     35.07 o 
  -5  12   4     4696.25     4707.05    120.66 o 
  -4  12   4      225.10      245.03     32.65 o 
  -3  12   4     2221.74     2191.16     71.97 o 
  -2  12   4      262.51      256.88     26.90 o 
  -1  12   4     1657.15     1574.06     56.66 o 
   0  12   4      642.29      671.54     32.66 o 
   1  12   4     5240.87     5531.40    119.86 o 
   2  12   4      682.66      645.76     42.94 o 
   3  12   4      957.47     1049.57     50.83 o 
   4  12   4       89.58       72.95     24.33 o 
   5  12   4     1873.67     1755.55     66.81 o 
   6  12   4        0.03       21.97     22.29 o 
   7  12   4     2063.94     2099.56     76.71 o 
   8  12   4       49.95       50.55     29.88 o 
   9  12   4       60.66       54.41     29.16 o 
  10  12   4       27.82       18.08     30.01 o 
  -9  13   4      102.14      121.08     40.39 o 
  -8  13   4       44.92        7.03     35.58 o 
  -7  13   4      186.93      155.60     34.06 o 
  -6  13   4        3.53        4.06     19.17 o 
  -5  13   4        2.63        8.25     14.92 o 
  -4  13   4        9.74        0.00     20.70 o 
  -3  13   4       45.63       31.16     22.68 o 
  -2  13   4      550.54      577.36     41.13 o 
  -1  13   4      582.84      554.84     35.61 o 
   0  13   4       20.76        0.00     21.24 o 
   1  13   4        0.26       11.55     21.27 o 
   2  13   4       77.81      100.58     34.42 o 
   3  13   4      115.43      129.44     28.65 o 
   4  13   4       23.30       17.72     21.56 o 
   5  13   4      842.00      847.28     50.84 o 
   6  13   4      256.50      278.68     37.29 o 
   7  13   4       29.24       16.87     24.49 o 
   8  13   4      370.50      320.86     41.32 o 
   9  13   4       47.35        2.55     26.69 o 
  -8  14   4     1096.76     1080.20     71.81 o 
  -7  14   4       71.81       57.91     31.41 o 
  -6  14   4     2135.79     2027.95     79.72 o 
  -5  14   4      123.39      105.49     32.05 o 
  -4  14   4     1275.54     1273.30     61.26 o 
  -3  14   4       31.01       22.12     23.26 o 
  -2  14   4      234.87      218.72     32.34 o 
  -1  14   4      724.37      661.12     52.02 o 
   0  14   4     1194.64     1121.62     61.54 o 
   1  14   4       75.88       89.67     29.61 o 
   2  14   4      990.32      938.29     52.26 o 
   3  14   4       37.68        2.81     21.90 o 
   4  14   4      711.14      746.47     49.65 o 
   5  14   4      132.71      133.73     33.25 o 
   6  14   4     1301.06     1176.19     63.92 o 
   7  14   4      216.15      254.06     36.94 o 
   8  14   4      299.24      293.54     42.35 o 
  -7  15   4        0.18        0.00     32.17 o 
  -6  15   4      109.70      119.86     39.38 o 
  -5  15   4      209.39      248.32     37.74 o 
  -4  15   4        0.01        0.00     25.06 o 
  -3  15   4      103.94       61.77     37.19 o 
  -2  15   4       59.16       87.80     36.72 o 
  -1  15   4        2.18        0.00     24.97 o 
   0  15   4       80.76       95.98     37.30 o 
   1  15   4        6.46        3.85     21.60 o 
   2  15   4       35.53       36.13     28.22 o 
   3  15   4       41.99       29.95     24.82 o 
   4  15   4      125.99      116.21     33.32 o 
   5  15   4        2.44        5.38     18.82 o 
   6  15   4       36.78        0.00     28.78 o 
   7  15   4      115.58       79.39     35.99 o 
  -5  16   4      616.34      617.00     54.14 o 
  -4  16   4      263.22      294.18     50.52 o 
  -3  16   4      168.51      151.84     52.18 o 
  -2  16   4      134.97       61.47     38.64 o 
  -1  16   4      271.39      287.62     51.50 o 
   0  16   4      200.74      203.54     49.72 o 
   1  16   4      573.39      636.14     66.21 o 
   2  16   4      475.85      495.78     61.71 o 
   3  16   4       63.18       58.59     39.03 o 
   4  16   4      167.35      112.10     33.65 o 
   5  16   4      474.27      457.46     47.84 o 
  -2  17   4       24.70       43.68     36.15 o 
  -1  17   4        8.99        0.07     35.36 o 
   0  17   4       11.05       24.50     36.83 o 
   1  17   4       10.94       20.67     26.32 o 
   2  17   4       59.05        0.00     41.55 o 
 -15   0   5       56.36       80.41     79.62 o 
 -13   0   5        0.84        8.86     33.54 o 
 -11   0   5     2680.19     2441.41    111.23 o 
  -9   0   5     1479.42     1558.64     60.86 o 
  -7   0   5     3832.57     3757.77    104.72 o 
  -5   0   5    68858.25    73829.83   1555.51 o 
  -3   0   5    14652.37    15587.32    338.25 o 
  -1   0   5    15635.70    14738.95    325.74 o 
   1   0   5       74.03       96.98     11.06 o 
   3   0   5    10741.63    10936.60    241.17 o 
   5   0   5      595.49      528.96     28.60 o 
   7   0   5    28182.39    26737.36    585.31 o 
   9   0   5     1347.38     1257.31     56.05 o 
  11   0   5     1613.81     1567.23     70.09 o 
  13   0   5     1185.49     1311.34     72.00 o 
 -15   1   5      694.36      763.43     64.85 o 
 -14   1   5      658.68      612.25     56.19 o 
 -13   1   5     1228.64     1219.25     61.46 o 
 -12   1   5      798.72      820.06     49.35 o 
 -11   1   5     3567.28     3553.07    134.49 o 
 -10   1   5     3162.96     3114.56     77.82 o 
  -9   1   5     6397.80     6269.23    115.42 o 
  -8   1   5     2548.06     2538.74     56.03 o 
  -7   1   5     2100.86     2012.00     46.37 o 
  -6   1   5     2056.21     2187.94     46.75 o 
  -5   1   5    10342.05     9711.58    164.87 o 
  -4   1   5     1362.24     1350.07     38.09 o 
  -3   1   5      141.44      178.15     11.71 o 
  -2   1   5    12109.39    13674.07    251.91 o 
  -1   1   5       43.03       76.08      5.50 o 
   0   1   5     1789.68     1964.29     53.70 o 
   1   1   5    19529.19    19774.38    316.59 o 
   2   1   5     1964.88     1808.90     32.18 o 
   3   1   5      109.20      103.93      8.91 o 
   4   1   5    12798.24    13298.40    207.81 o 
   5   1   5     9055.24     9890.37    162.32 o 
   6   1   5     1305.92     1484.03     38.66 o 
   7   1   5      909.67      906.52     30.20 o 
   8   1   5     1069.19     1127.64     36.04 o 
   9   1   5      156.03      138.74     18.02 o 
  10   1   5      172.74      164.21     20.78 o 
  11   1   5       14.75        0.00     13.30 o 
  12   1   5        0.16       13.80     17.53 o 
  13   1   5        5.41        0.00     16.66 o 
  14   1   5       85.58       95.48     31.13 o 
 -14   2   5       47.91       19.48     34.50 o 
 -13   2   5        0.35       20.03     33.85 o 
 -12   2   5      827.55      733.39     46.81 o 
 -11   2   5      149.12      143.12     34.07 o 
 -10   2   5     1077.78     1039.05     42.92 o 
  -9   2   5       97.47      103.93     17.55 o 
  -8   2   5     4517.09     4320.72     83.97 o 
  -7   2   5      970.60     1013.64     33.05 o 
  -6   2   5    35559.64    32018.86    486.63 o 
  -5   2   5      302.36      336.10     15.62 o 
  -4   2   5    27851.49    28933.97    436.96 o 
  -3   2   5     7518.20     8480.38    150.84 o 
  -2   2   5     9916.65     8914.06    135.67 o 
  -1   2   5     2498.15     2131.39     36.25 o 
   0   2   5      547.94      574.39     15.55 o 
   1   2   5     6958.77     7677.48    207.84 o 
   2   2   5     1219.47     1369.54     39.39 o 
   3   2   5       52.74       39.39      7.27 o 
   4   2   5     3130.74     3185.15     59.61 o 
   5   2   5     2089.07     2217.87     47.79 o 
   6   2   5    16684.14    17230.95    271.09 o 
   7   2   5     1943.65     1903.18     46.73 o 
   8   2   5    11141.16    11550.27    193.01 o 
   9   2   5     1342.71     1293.34     40.49 o 
  10   2   5       13.54        0.00     14.39 o 
  11   2   5      904.77      979.14     40.24 o 
  12   2   5     3460.96     3364.82     81.73 o 
  13   2   5      178.87      204.63     33.83 o 
  14   2   5      499.94      520.05     50.54 o 
 -14   3   5      494.81      481.12     53.25 o 
 -13   3   5      282.69      300.53     43.30 o 
 -12   3   5      810.88      816.64     55.40 o 
 -11   3   5      366.09      358.23     34.06 o 
 -10   3   5     5708.70     5785.75    123.56 o 
  -9   3   5     3214.92     3453.44     73.85 o 
  -8   3   5     7206.98     6782.86    127.97 o 
  -7   3   5      171.91      176.53     16.28 o 
  -6   3   5     9451.60     9086.25    150.62 o 
  -5   3   5      441.30      433.35     17.09 o 
  -4   3   5      827.86      898.33     24.02 o 
  -3   3   5     3546.00     3317.41     58.80 o 
  -2   3   5    22184.61    21459.83    351.32 o 
  -1   3   5      238.45      227.12     11.02 o 
   0   3   5     5609.10     6012.15     97.64 o 
   1   3   5        1.44        3.33      3.94 o 
   2   3   5    14928.76    16102.45    268.09 o 
   3   3   5      474.51      482.03     20.37 o 
   4   3   5     5743.99     5385.36     88.81 o 
   5   3   5      105.53      108.82     11.00 o 
   6   3   5     4793.49     4815.66     88.19 o 
   7   3   5       16.11        5.68     11.00 o 
   8   3   5     1058.20     1114.51     36.34 o 
   9   3   5       14.48        0.00     12.96 o 
  10   3   5      338.26      399.50     26.60 o 
  11   3   5      296.71      293.61     29.74 o 
  12   3   5       17.94        3.93     23.09 o 
  13   3   5       85.35       97.13     40.04 o 
  14   3   5        0.02        0.00     28.88 o 
 -14   4   5        1.12        1.29     23.92 o 
 -13   4   5       10.01        0.00     23.02 o 
 -12   4   5      139.61      132.60     34.70 o 
 -11   4   5       68.53       66.89     21.42 o 
 -10   4   5       38.26       32.65     19.52 o 
  -9   4   5     1904.78     2200.35     61.69 o 
  -8   4   5       31.54       20.06      9.08 o 
  -7   4   5     8955.54     9339.08    150.27 o 
  -6   4   5     1299.63     1319.94     34.50 o 
  -5   4   5    16617.31    18046.22    281.77 o 
  -4   4   5     7056.03     6466.94    107.39 o 
  -3   4   5     2033.90     2259.40     47.67 o 
  -2   4   5     7742.62     8078.40    130.66 o 
  -1   4   5      434.78      508.50     17.12 o 
   0   4   5      672.40      652.33     20.29 o 
   1   4   5    26723.87    29247.85    441.50 o 
   2   4   5     5854.15     5455.79    109.44 o 
   3   4   5      863.27      759.18     25.61 o 
   4   4   5      152.04      163.47     12.07 o 
   5   4   5     6211.72     5712.88     99.75 o 
   6   4   5     6030.66     6286.02    110.75 o 
   7   4   5     8518.71     8169.09    141.10 o 
   8   4   5     5420.34     5682.62    106.71 o 
   9   4   5     4724.85     4222.49     86.92 o 
  10   4   5     2995.00     3056.30     81.59 o 
  11   4   5     3067.51     2927.06     86.13 o 
  12   4   5      874.04      814.32     48.69 o 
  13   4   5      588.09      653.89     53.27 o 
  14   4   5       61.31       57.41     35.28 o 
 -14   5   5        0.30        0.00     32.32 o 
 -13   5   5      544.95      578.88     63.91 o 
 -12   5   5        1.39        0.00     21.73 o 
 -11   5   5     1240.27     1396.71     58.54 o 
 -10   5   5      463.76      422.29     37.66 o 
  -9   5   5    11155.36    10880.98    219.98 o 
  -8   5   5      453.81      500.66     24.91 o 
  -7   5   5     2981.36     2985.38     63.27 o 
  -6   5   5      351.61      346.97     18.29 o 
  -5   5   5     1444.48     1574.11     38.03 o 
  -4   5   5      786.92      878.70     29.03 o 
  -3   5   5       68.17       69.63     13.06 o 
  -2   5   5     1557.75     1518.73     34.53 o 
  -1   5   5     7463.87     7986.59    138.75 o 
   0   5   5     1630.32     1869.26     39.97 o 
   1   5   5    11403.47    11558.94    183.35 o 
   2   5   5      698.92      667.69     26.64 o 
   3   5   5    21011.00    22553.51    376.42 o 
   4   5   5     1830.65     2080.65     50.76 o 
   5   5   5     3865.06     4090.30     76.62 o 
   6   5   5        7.38        0.00     11.71 o 
   7   5   5     3364.15     3433.46     70.85 o 
   8   5   5       48.13       34.62     14.07 o 
   9   5   5     3753.62     3912.94     91.45 o 
  10   5   5        9.90       15.82     17.66 o 
  11   5   5       57.00       61.63     25.82 o 
  12   5   5       10.11        8.45     21.22 o 
  13   5   5        0.00        8.24     26.66 o 
  14   5   5        7.56       11.61     22.79 o 
 -14   6   5       33.22       22.80     37.11 o 
 -13   6   5       61.89       59.79     48.04 o 
 -12   6   5      154.94      130.45     32.62 o 
 -11   6   5      656.33      730.14     53.47 o 
 -10   6   5      527.48      512.04     38.36 o 
  -9   6   5      382.88      356.26     32.93 o 
  -8   6   5      920.40      884.08     36.78 o 
  -7   6   5      676.99      701.24     31.39 o 
  -6   6   5     2151.43     2341.03     58.52 o 
  -5   6   5     1728.45     1887.80     49.80 o 
  -4   6   5     4551.70     5017.17    104.17 o 
  -3   6   5     1218.75     1252.05     32.04 o 
  -2   6   5    10049.58     9950.12    162.00 o 
  -1   6   5     4139.34     4223.75     76.93 o 
   0   6   5     7121.34     6885.13    110.85 o 
   1   6   5     5569.03     5022.69     86.78 o 
   2   6   5     3405.00     3342.32     69.57 o 
   3   6   5      370.71      375.22     20.59 o 
   4   6   5     3354.64     3365.44     72.93 o 
   5   6   5     8666.11     8397.60    189.32 o 
   6   6   5     9603.97    10241.52    187.89 o 
   7   6   5    12853.87    12995.81    234.16 o 
   8   6   5     8426.70     8354.92    176.23 o 
   9   6   5     4885.15     4719.56    116.76 o 
  10   6   5      921.45      871.99     47.35 o 
  11   6   5     1339.37     1399.57     61.65 o 
  12   6   5     2240.93     2300.72     92.06 o 
  13   6   5      528.84      535.88     53.73 o 
  14   6   5      192.23      169.43    113.68 o 
 -13   7   5       26.90       17.57     29.07 o 
 -12   7   5      107.46      109.21     38.85 o 
 -11   7   5        1.49        0.00     18.00 o 
 -10   7   5     4174.87     4365.26    117.48 o 
  -9   7   5        9.46        0.00     16.92 o 
  -8   7   5      589.93      539.16     30.92 o 
  -7   7   5      557.09      538.32     29.56 o 
  -6   7   5     4293.89     4412.70     97.89 o 
  -5   7   5      181.77      193.27     20.07 o 
  -4   7   5     1376.92     1443.36     42.62 o 
  -3   7   5     1501.42     1356.92     39.27 o 
  -2   7   5      199.76      200.66     14.26 o 
  -1   7   5      552.26      582.00     22.79 o 
   0   7   5    10018.71    10394.59    170.44 o 
   1   7   5      191.82      198.45     14.58 o 
   2   7   5     8371.71     8132.12    131.55 o 
   3   7   5       58.03       74.57     13.79 o 
   4   7   5     1164.28     1301.66     40.46 o 
   5   7   5      201.29      188.89     18.83 o 
   6   7   5     3488.44     3450.09     79.29 o 
   7   7   5     1028.77      969.27     45.76 o 
   8   7   5     1101.94     1166.99     51.27 o 
   9   7   5      272.66      307.84     32.42 o 
  10   7   5      244.15      251.01     32.31 o 
  11   7   5      215.60      245.99     33.91 o 
  12   7   5       20.39       15.26     32.54 o 
  13   7   5        8.09        1.67     26.85 o 
 -13   8   5        5.94        0.00     29.66 o 
 -12   8   5      193.33      191.07     38.00 o 
 -11   8   5      149.53      158.82     35.98 o 
 -10   8   5       91.21       96.32     27.90 o 
  -9   8   5       11.00        8.45     18.96 o 
  -8   8   5      456.97      439.53     30.41 o 
  -7   8   5        5.83       18.84     13.74 o 
  -6   8   5     7349.39     6966.87    136.09 o 
  -5   8   5     1317.81     1282.26     42.57 o 
  -4   8   5     5004.95     4616.37     94.34 o 
  -3   8   5       30.56       40.84     12.78 o 
  -2   8   5      622.10      718.61     28.19 o 
  -1   8   5        5.28        0.00      9.26 o 
   0   8   5    10678.57    10111.66    168.41 o 
   1   8   5     1739.82     1626.24     40.89 o 
   2   8   5     5156.85     4919.51     90.74 o 
   3   8   5      386.86      429.74     24.43 o 
   4   8   5     1394.68     1274.25     43.02 o 
   5   8   5     5422.10     5265.64    109.34 o 
   6   8   5    10473.46    10002.47    204.29 o 
   7   8   5     2845.96     2937.72     83.92 o 
   8   8   5     4108.61     4390.20    111.95 o 
   9   8   5        1.11        0.00     15.00 o 
  10   8   5     1576.73     1530.09     64.69 o 
  11   8   5      690.18      707.38     49.86 o 
  12   8   5     1637.52     1729.86     84.48 o 
  13   8   5      371.14      386.72     50.19 o 
 -12   9   5      335.59      267.33     45.89 o 
 -11   9   5     1417.47     1388.20     75.72 o 
 -10   9   5      440.29      416.08     47.71 o 
  -9   9   5     1274.58     1341.42     69.02 o 
  -8   9   5       37.25       42.48     25.65 o 
  -7   9   5      813.79      799.06     43.52 o 
  -6   9   5        3.28        0.00     12.70 o 
  -5   9   5     3074.61     3089.39     74.52 o 
  -4   9   5      514.24      540.99     29.68 o 
  -3   9   5     1051.41      960.99     36.99 o 
  -2   9   5       39.92        5.75     10.36 o 
  -1   9   5      485.47      525.67     25.02 o 
   0   9   5        4.03        0.00      9.55 o 
   1   9   5     4530.72     4370.75     85.03 o 
   2   9   5      164.76      165.56     15.04 o 
   3   9   5     3867.12     3888.38     86.63 o 
   4   9   5      350.75      374.05     24.90 o 
   5   9   5     1148.56     1233.44     50.58 o 
   6   9   5      831.03      729.55     43.45 o 
   7   9   5     1389.96     1455.11     58.80 o 
   8   9   5        2.83        0.00     16.34 o 
   9   9   5      262.60      242.20     32.38 o 
  10   9   5       76.39       24.34     24.90 o 
  11   9   5       74.62       82.72     30.98 o 
  12   9   5       94.49       70.61     36.25 o 
 -12  10   5        7.08        0.00     26.30 o 
 -11  10   5      705.70      713.35     56.39 o 
 -10  10   5       95.41      128.34     35.87 o 
  -9  10   5      311.66      316.84     42.98 o 
  -8  10   5       82.78       31.19     26.51 o 
  -7  10   5     1902.09     1827.49     65.64 o 
  -6  10   5       77.08       46.48     24.26 o 
  -5  10   5     7242.54     6875.69    137.40 o 
  -4  10   5       69.00       62.92     23.60 o 
  -3  10   5      975.95     1002.54     39.60 o 
  -2  10   5      706.92      664.51     28.83 o 
  -1  10   5      545.64      523.59     26.09 o 
   0  10   5        0.21        0.00     11.65 o 
   1  10   5     1200.70     1160.05     37.56 o 
   2  10   5        0.87        0.00     14.12 o 
   3  10   5     1182.32     1189.39     42.89 o 
   4  10   5      650.37      603.45     38.78 o 
   5  10   5     6997.01     6390.90    145.41 o 
   6  10   5     1292.45     1326.24     56.72 o 
   7  10   5     4269.48     4239.67    111.79 o 
   8  10   5      446.77      456.88     39.22 o 
   9  10   5      854.68      933.14     54.50 o 
  10  10   5       21.01        0.00     23.87 o 
  11  10   5     2083.25     2252.51     97.41 o 
  12  10   5      181.28      196.96     43.41 o 
 -11  11   5      990.57      982.16     63.96 o 
 -10  11   5     1144.98     1108.10     72.30 o 
  -9  11   5      551.41      556.31     54.39 o 
  -8  11   5      365.74      404.08     44.48 o 
  -7  11   5      332.65      368.29     36.83 o 
  -6  11   5      209.85      216.48     30.47 o 
  -5  11   5      442.04      428.92     39.67 o 
  -4  11   5      140.03      140.36     22.63 o 
  -3  11   5      657.28      586.82     34.01 o 
  -2  11   5     1322.62     1396.36     48.09 o 
  -1  11   5       19.55        1.03     13.64 o 
   0  11   5      995.87      963.38     36.98 o 
   1  11   5      313.28      263.78     22.48 o 
   2  11   5     1808.23     1929.42     58.36 o 
   3  11   5       31.48       59.32     22.06 o 
   4  11   5      751.76      787.80     44.18 o 
   5  11   5      301.36      266.08     33.37 o 
   6  11   5      594.12      574.28     42.05 o 
   7  11   5      119.77      134.30     27.95 o 
   8  11   5      101.08       88.11     34.13 o 
   9  11   5       19.81        0.00     25.40 o 
  10  11   5      162.14      162.65     34.85 o 
  11  11   5        0.08        8.78     32.22 o 
 -10  12   5      304.10      317.86     48.30 o 
  -9  12   5        1.41        0.00     22.17 o 
  -8  12   5      481.16      475.06     49.32 o 
  -7  12   5      183.73      200.09     32.65 o 
  -6  12   5     3092.05     3271.79     96.45 o 
  -5  12   5      294.69      311.27     34.82 o 
  -4  12   5     3263.64     3225.86     92.41 o 
  -3  12   5      139.92      113.10     26.05 o 
  -2  12   5      987.21     1054.62     43.80 o 
  -1  12   5      324.78      309.07     27.62 o 
   0  12   5     2848.25     2614.35     64.89 o 
   1  12   5       32.20        4.14     21.35 o 
   2  12   5     1175.59     1161.13     52.75 o 
   3  12   5       49.70       51.98     25.01 o 
   4  12   5      780.65      752.33     45.47 o 
   5  12   5      373.35      401.00     37.80 o 
   6  12   5     2332.17     2308.40     79.11 o 
   7  12   5        9.46        0.00     22.00 o 
   8  12   5      898.46      887.31     54.92 o 
   9  12   5       84.84       40.23     28.33 o 
  10  12   5      695.40      742.06     55.67 o 
  -9  13   5      691.29      663.21     61.35 o 
  -8  13   5      418.95      410.85     50.85 o 
  -7  13   5      172.29      184.96     38.97 o 
  -6  13   5      585.71      602.22     46.53 o 
  -5  13   5      530.02      496.58     44.30 o 
  -4  13   5     1155.40     1045.11     54.14 o 
  -3  13   5       13.28        0.00     20.11 o 
  -2  13   5      792.51      764.54     45.82 o 
  -1  13   5      662.72      742.47     39.23 o 
   0  13   5       78.10       82.59     25.85 o 
   1  13   5       13.42        0.00     19.31 o 
   2  13   5     1392.60     1415.13     60.13 o 
   3  13   5       96.45       59.13     29.87 o 
   4  13   5       41.38        2.92     27.06 o 
   5  13   5      161.53      190.07     33.67 o 
   6  13   5       73.81       92.18     32.04 o 
   7  13   5       49.51       17.49     30.04 o 
   8  13   5      106.35      128.12     33.50 o 
   9  13   5       42.02       28.99     28.48 o 
  -8  14   5        0.38       23.06     32.72 o 
  -7  14   5     1334.57     1444.01     79.07 o 
  -6  14   5      481.07      529.57     46.76 o 
  -5  14   5     1850.77     1864.71     77.51 o 
  -4  14   5        3.05        0.00     23.35 o 
  -3  14   5      173.84      209.49     33.77 o 
  -2  14   5      185.93      192.34     39.32 o 
  -1  14   5      578.62      602.53     48.80 o 
   0  14   5      243.09      277.81     38.35 o 
   1  14   5      995.33      962.43     58.55 o 
   2  14   5        7.53        5.33     18.10 o 
   3  14   5       95.97       51.66     26.11 o 
   4  14   5        0.28       10.19     22.91 o 
   5  14   5      585.99      616.06     49.30 o 
   6  14   5      261.46      259.66     38.75 o 
   7  14   5      967.67      986.38     64.84 o 
   8  14   5        9.82       18.75     21.38 o 
  -7  15   5      157.27      147.99     46.26 o 
  -6  15   5       39.05       38.79     32.20 o 
  -5  15   5      692.61      785.23     54.74 o 
  -4  15   5       17.41       24.83     19.22 o 
  -3  15   5       16.37        0.00     26.53 o 
  -2  15   5       10.66        0.00     31.80 o 
  -1  15   5        8.92        0.00     30.62 o 
   0  15   5        9.09        4.04     37.05 o 
   1  15   5      814.43      719.71     57.76 o 
   2  15   5        0.27        0.00     25.51 o 
   3  15   5      275.56      258.51     38.38 o 
   4  15   5       15.13        0.00     23.66 o 
   5  15   5       28.06        8.29     25.51 o 
   6  15   5       13.87        0.00     25.03 o 
   7  15   5      268.27      277.14     44.40 o 
  -5  16   5      163.34      187.32     42.36 o 
  -4  16   5      544.79      493.65     55.65 o 
  -3  16   5       19.34       21.35     30.68 o 
  -2  16   5      224.64      215.20     50.77 o 
  -1  16   5      156.87      144.58     52.15 o 
   0  16   5      447.16      489.01     63.36 o 
   1  16   5      109.41      125.06     46.41 o 
   2  16   5      265.96      272.37     50.38 o 
   3  16   5       36.78        0.13     29.18 o 
   4  16   5        6.33        9.49     22.89 o 
   5  16   5      366.20      388.07     46.09 o 
  -2  17   5       12.24        0.00     32.15 o 
  -1  17   5      132.25      143.60     46.34 o 
   0  17   5       28.38        3.41     37.16 o 
   1  17   5       76.33       71.80     59.21 o 
   2  17   5      278.17      269.31     53.22 o 
 -14   0   6      743.54      716.59     75.70 o 
 -12   0   6       31.71       19.38     33.04 o 
 -10   0   6      958.02      891.91     68.08 o 
  -8   0   6      253.40      290.68     25.73 o 
  -6   0   6     5205.60     4865.06    147.77 o 
  -4   0   6     2352.38     2592.82     68.39 o 
  -2   0   6     3129.83     3589.34    114.29 o 
   0   0   6     8946.05     8070.22    182.19 o 
   2   0   6    30255.80    29991.00    634.79 o 
   4   0   6      143.31      176.74     16.00 o 
   6   0   6     6701.56     6612.55    162.32 o 
   8   0   6       51.02       25.70     17.71 o 
  10   0   6      126.04       92.48     26.52 o 
  12   0   6     2430.65     2405.29     95.86 o 
  14   0   6      419.07      432.64     61.46 o 
 -14   1   6      379.16      341.48     47.47 o 
 -13   1   6      332.50      328.63     39.54 o 
 -12   1   6     1224.46     1236.79     58.45 o 
 -11   1   6     4004.56     3907.54    106.39 o 
 -10   1   6     4719.70     4932.19    108.08 o 
  -9   1   6     4431.16     4247.17     84.88 o 
  -8   1   6     5047.84     5004.29     93.67 o 
  -7   1   6     3358.88     3016.42     61.24 o 
  -6   1   6     2831.75     2824.77     55.89 o 
  -5   1   6    16484.84    17789.71    279.19 o 
  -4   1   6    52184.88    54964.14    885.80 o 
  -3   1   6      316.91      335.54     18.30 o 
  -2   1   6      557.98      498.41     16.06 o 
  -1   1   6    70863.04    71237.42   1054.10 o 
   0   1   6    59412.42    66719.54    989.12 o 
   1   1   6     7070.95     7006.68    157.84 o 
   2   1   6     8485.34     8079.83    238.96 o 
   3   1   6     9053.47     9552.51    151.45 o 
   4   1   6       69.03       53.29     10.38 o 
   5   1   6     1472.30     1339.57     30.99 o 
   6   1   6    11484.80    10904.08    177.80 o 
   7   1   6     4059.06     4038.77     78.75 o 
   8   1   6     6657.30     6240.70    114.29 o 
   9   1   6      516.03      531.74     27.32 o 
  10   1   6       75.06      104.15     20.29 o 
  11   1   6      337.17      340.93     27.51 o 
  12   1   6     1784.25     1840.41     58.10 o 
  13   1   6      567.65      558.82     38.22 o 
  14   1   6      280.17      287.45     41.86 o 
 -14   2   6       17.36       15.41     26.77 o 
 -13   2   6      399.50      421.34     45.50 o 
 -12   2   6      168.44      170.43     30.76 o 
 -11   2   6      125.44      117.39     26.88 o 
 -10   2   6        1.93        0.00     14.78 o 
  -9   2   6     1188.70     1105.14     41.79 o 
  -8   2   6      367.01      318.54     19.81 o 
  -7   2   6     1778.13     1806.28     44.80 o 
  -6   2   6     5557.73     5886.07    110.91 o 
  -5   2   6    17221.62    18131.35    288.62 o 
  -4   2   6     3804.23     3405.47     67.44 o 
  -3   2   6     4961.95     4603.56     76.17 o 
  -2   2   6     6938.09     8240.98    131.63 o 
  -1   2   6      356.86      330.21     18.49 o 
   0   2   6     7497.69     8213.21    240.20 o 
   1   2   6    22137.77    19787.58    299.43 o 
   2   2   6     2160.73     1974.48     37.55 o 
   3   2   6     4385.77     3895.60     67.68 o 
   4   2   6     1111.71     1254.35     30.10 o 
   5   2   6      105.70       94.92     11.22 o 
   6   2   6      117.95      149.56     16.07 o 
   7   2   6      290.95      285.55     19.20 o 
   8   2   6      331.60      354.76     22.94 o 
   9   2   6     1563.90     1462.39     43.43 o 
  10   2   6     1054.33     1029.18     39.02 o 
  11   2   6     1962.16     1870.82     55.14 o 
  12   2   6      106.34       79.72     23.74 o 
  13   2   6      503.46      537.23     45.67 o 
  14   2   6       13.88        0.00     27.09 o 
 -14   3   6       51.61       64.44     32.99 o 
 -13   3   6      348.28      388.95     44.98 o 
 -12   3   6      323.34      337.44     44.86 o 
 -11   3   6     2073.60     2036.11     78.18 o 
 -10   3   6     1283.22     1354.35     49.57 o 
  -9   3   6     8748.98     8710.84    167.52 o 
  -8   3   6     4360.79     4314.67     84.74 o 
  -7   3   6     6603.19     6327.88    111.84 o 
  -6   3   6      740.69      785.37     25.60 o 
  -5   3   6    13012.98    13983.04    221.80 o 
  -4   3   6     6361.68     5657.37    101.16 o 
  -3   3   6    27084.35    27241.00    391.42 o 
  -2   3   6     1314.80     1421.55     33.85 o 
  -1   3   6    14712.20    16064.42    249.41 o 
   0   3   6     2476.44     2313.14     48.70 o 
   1   3   6     8514.21     8873.26    155.55 o 
   2   3   6     3267.28     3512.61     64.27 o 
   3   3   6     4991.41     5331.47     90.08 o 
   4   3   6       14.35        1.16      5.53 o 
   5   3   6     3983.63     3685.04     65.92 o 
   6   3   6     2795.63     2630.57     52.55 o 
   7   3   6    17231.11    16641.23    266.12 o 
   8   3   6     1181.73     1264.87     39.27 o 
   9   3   6     1632.44     1769.24     54.60 o 
  10   3   6       38.32       39.72     18.42 o 
  11   3   6     2230.24     2226.59     60.90 o 
  12   3   6      480.96      524.58     40.91 o 
  13   3   6      911.36      870.88     59.18 o 
  14   3   6       91.89       92.44     34.79 o 
 -14   4   6      162.25      171.76     52.55 o 
 -13   4   6       47.10        5.43     27.79 o 
 -12   4   6      228.89      239.12     36.23 o 
 -11   4   6        0.40        0.00     20.17 o 
 -10   4   6      130.16      128.81     26.63 o 
  -9   4   6     2142.03     2214.33     62.42 o 
  -8   4   6      234.25      228.05     18.83 o 
  -7   4   6      448.80      404.48     20.92 o 
  -6   4   6      326.77      261.45     16.90 o 
  -5   4   6     4109.25     3860.52     72.55 o 
  -4   4   6     8357.37     8510.77    150.20 o 
  -3   4   6     2728.54     2627.10     50.02 o 
  -2   4   6     4689.96     4315.54     74.78 o 
  -1   4   6     1222.20     1179.52     27.83 o 
   0   4   6        9.09       23.98      6.67 o 
   1   4   6       36.29       54.06      7.54 o 
   2   4   6     6025.50     6011.42    141.80 o 
   3   4   6     5309.08     6010.50    117.60 o 
   4   4   6      779.75      791.10     28.47 o 
   5   4   6      736.83      658.57     22.97 o 
   6   4   6     1271.03     1219.14     33.89 o 
   7   4   6     5264.50     4628.22     88.58 o 
   8   4   6      387.03      409.17     23.65 o 
   9   4   6     1734.25     1848.24     50.78 o 
  10   4   6     2781.83     2768.65     67.77 o 
  11   4   6      676.94      634.18     42.50 o 
  12   4   6      909.11     1002.52     52.93 o 
  13   4   6      538.27      605.42     52.35 o 
  14   4   6      245.31      232.66     43.43 o 
 -14   5   6       59.89       57.36     40.81 o 
 -13   5   6        2.27        0.00     24.59 o 
 -12   5   6      486.66      499.19     48.47 o 
 -11   5   6        0.13        0.00     17.29 o 
 -10   5   6     5890.59     6337.66    145.75 o 
  -9   5   6      817.14      779.86     42.11 o 
  -8   5   6     7379.49     7453.13    133.13 o 
  -7   5   6      783.12      847.73     30.11 o 
  -6   5   6     6659.20     6580.91    115.59 o 
  -5   5   6       11.69       17.06      7.78 o 
  -4   5   6     9768.65    10358.79    168.57 o 
  -3   5   6     1039.74     1124.17     30.27 o 
  -2   5   6    14568.90    13727.91    216.29 o 
  -1   5   6      530.22      503.79     18.77 o 
   0   5   6    23298.43    26073.15    398.84 o 
   1   5   6      156.09      167.76     11.81 o 
   2   5   6    48405.39    51367.95    833.21 o 
   3   5   6       31.89       22.78     12.25 o 
   4   5   6     5211.21     4697.69     92.15 o 
   5   5   6      192.39      222.40     18.44 o 
   6   5   6    22749.33    22002.92    344.02 o 
   7   5   6       49.05       39.90     12.79 o 
   8   5   6     7256.07     7315.75    144.79 o 
   9   5   6       19.92        7.31     14.16 o 
  10   5   6     1874.30     1971.63     66.89 o 
  11   5   6      934.90     1012.64     51.90 o 
  12   5   6     1245.66     1127.61     56.99 o 
  13   5   6       49.33       67.21     30.14 o 
  14   5   6      214.76      206.67     48.74 o 
 -14   6   6        6.55        0.00     36.03 o 
 -13   6   6      126.94       65.75     44.51 o 
 -12   6   6       11.49        0.00     28.32 o 
 -11   6   6       44.63       33.46     23.15 o 
 -10   6   6      386.43      380.96     35.19 o 
  -9   6   6     1486.13     1598.51     59.85 o 
  -8   6   6     1205.51     1344.23     42.86 o 
  -7   6   6       97.18      115.63     20.34 o 
  -6   6   6      439.15      415.82     24.64 o 
  -5   6   6     1240.58     1300.91     39.43 o 
  -4   6   6      372.60      393.57     21.76 o 
  -3   6   6       79.48       96.40     11.57 o 
  -2   6   6     2022.36     1895.66     47.38 o 
  -1   6   6      553.05      504.82     21.56 o 
   0   6   6     1298.89     1234.68     31.96 o 
   1   6   6     1027.28     1022.10     28.80 o 
   2   6   6      278.69      275.95     20.82 o 
   3   6   6     1071.79     1218.72     37.11 o 
   4   6   6      294.60      308.63     21.25 o 
   5   6   6      295.81      279.29     21.07 o 
   6   6   6     2909.18     3038.97     76.80 o 
   7   6   6      873.09      977.63     43.15 o 
   8   6   6     2111.94     2267.62     69.82 o 
   9   6   6     5925.17     5385.19    128.54 o 
  10   6   6      459.91      453.93     37.38 o 
  11   6   6      471.68      495.93     42.11 o 
  12   6   6      917.43      916.28     54.29 o 
  13   6   6      311.28      339.22     49.26 o 
 -13   7   6       51.66       56.09     37.24 o 
 -12   7   6        0.35        0.00     24.95 o 
 -11   7   6     1963.24     2013.22     91.89 o 
 -10   7   6       10.74        2.39     24.26 o 
  -9   7   6     2329.49     2413.09     70.01 o 
  -8   7   6      396.90      459.08     34.27 o 
  -7   7   6     2354.63     2228.70     59.47 o 
  -6   7   6       24.45       22.46     11.90 o 
  -5   7   6    21670.95    21006.78    351.33 o 
  -4   7   6     1327.21     1434.69     42.33 o 
  -3   7   6     3707.25     3634.70     67.68 o 
  -2   7   6      451.56      480.37     22.17 o 
  -1   7   6     1316.62     1282.72     34.35 o 
   0   7   6     2427.69     2274.85     49.76 o 
   1   7   6    34676.12    37075.53    563.13 o 
   2   7   6     1314.06     1228.53     38.57 o 
   3   7   6     3968.50     3793.81     81.69 o 
   4   7   6       21.87       41.82     11.44 o 
   5   7   6     5002.34     5113.70    106.51 o 
   6   7   6       42.10       31.25     14.60 o 
   7   7   6    10696.01    10828.08    222.70 o 
   8   7   6        0.34        1.16     18.93 o 
   9   7   6     2518.49     2565.17     79.47 o 
  10   7   6       80.43       66.28     25.09 o 
  11   7   6      870.45      953.36     53.88 o 
  12   7   6       38.06       54.75     28.06 o 
  13   7   6      275.00      303.98     55.06 o 
 -13   8   6        6.95        9.11     32.25 o 
 -12   8   6       59.88       78.10     31.77 o 
 -11   8   6       93.75       69.54     31.58 o 
 -10   8   6      846.27      915.11     59.53 o 
  -9   8   6      314.07      278.36     38.50 o 
  -8   8   6     1617.70     1711.56     79.93 o 
  -7   8   6      302.69      255.64     24.20 o 
  -6   8   6        3.94       15.87     15.33 o 
  -5   8   6        5.99       11.45     14.24 o 
  -4   8   6      492.07      507.20     27.12 o 
  -3   8   6       12.94        0.00     11.87 o 
  -2   8   6       15.74       11.81      8.89 o 
  -1   8   6     1370.25     1406.06     38.10 o 
   0   8   6      456.70      457.72     23.32 o 
   1   8   6       23.61       17.13      9.94 o 
   2   8   6       30.61       30.79     11.64 o 
   3   8   6      627.32      656.21     30.00 o 
   4   8   6       80.84       77.29     14.92 o 
   5   8   6     2202.68     2301.45     60.88 o 
   6   8   6     1603.37     1534.71     56.61 o 
   7   8   6     1533.01     1417.64     56.12 o 
   8   8   6       81.78       86.29     24.53 o 
   9   8   6      600.75      610.66     42.98 o 
  10   8   6      276.14      285.94     35.20 o 
  11   8   6     1462.65     1442.60     65.75 o 
  12   8   6      811.39      846.69     63.80 o 
  13   8   6      544.02      509.83     62.28 o 
 -12   9   6      249.64      253.80     47.77 o 
 -11   9   6      545.40      547.07     56.36 o 
 -10   9   6      768.94      733.94     58.09 o 
  -9   9   6      659.69      627.41     52.99 o 
  -8   9   6     3756.80     3622.92    146.45 o 
  -7   9   6     1475.68     1455.48     50.54 o 
  -6   9   6     4793.41     4793.79    103.96 o 
  -5   9   6      905.70      869.78     39.01 o 
  -4   9   6     6577.85     6983.20    135.83 o 
  -3   9   6      693.27      661.85     27.03 o 
  -2   9   6      626.36      583.72     25.97 o 
  -1   9   6      264.70      249.60     19.73 o 
   0   9   6     8860.75     9159.06    156.95 o 
   1   9   6     1583.59     1462.43     40.59 o 
   2   9   6     5696.92     5759.49    105.82 o 
   3   9   6        5.09        2.35     13.69 o 
   4   9   6     3656.87     3608.32     87.67 o 
   5   9   6     1890.80     1847.83     62.41 o 
   6   9   6     7533.74     7688.81    167.82 o 
   7   9   6     2553.08     2437.89     77.06 o 
   8   9   6     1797.93     1711.67     66.31 o 
   9   9   6       28.83       17.07     18.37 o 
  10   9   6       69.23       55.75     27.99 o 
  11   9   6      113.11      136.63     31.83 o 
  12   9   6      674.44      642.68     66.88 o 
 -12  10   6        4.10        4.91     23.59 o 
 -11  10   6       51.69       47.76     34.42 o 
 -10  10   6      382.35      363.96     45.88 o 
  -9  10   6      397.46      355.14     44.55 o 
  -8  10   6        1.57        0.00     20.67 o 
  -7  10   6      114.36      115.19     23.95 o 
  -6  10   6      207.42      193.39     26.78 o 
  -5  10   6        4.83        1.32     14.35 o 
  -4  10   6      878.38      915.85     39.23 o 
  -3  10   6       50.92       42.77     14.97 o 
  -2  10   6      799.71      821.82     32.56 o 
  -1  10   6      189.10      167.73     18.71 o 
   0  10   6      718.09      790.40     32.30 o 
   1  10   6      117.45      129.82     17.29 o 
   2  10   6      424.92      398.87     27.89 o 
   3  10   6       13.74        5.26     12.38 o 
   4  10   6     1904.20     1872.43     80.83 o 
   5  10   6      301.90      354.86     33.39 o 
   6  10   6       96.11      114.06     23.97 o 
   7  10   6       87.42      100.80     26.56 o 
   8  10   6      340.52      298.07     35.26 o 
   9  10   6      618.35      616.46     46.15 o 
  10  10   6     1251.72     1361.36     65.48 o 
  11  10   6       30.74       18.73     29.36 o 
  12  10   6      509.07      484.02     62.15 o 
 -11  11   6      142.55      129.55     41.49 o 
 -10  11   6      804.09      846.03     58.39 o 
  -9  11   6      583.73      615.41     54.95 o 
  -8  11   6      452.33      422.41     45.63 o 
  -7  11   6     2508.19     2313.58     89.15 o 
  -6  11   6     2708.46     2680.27     82.53 o 
  -5  11   6     2526.92     2657.86     92.29 o 
  -4  11   6     3732.72     3631.81    114.28 o 
  -3  11   6     1637.72     1542.97     52.04 o 
  -2  11   6      703.27      720.28     35.95 o 
  -1  11   6      196.05      181.81     20.85 o 
   0  11   6      654.88      618.91     30.42 o 
   1  11   6     2318.22     2281.48     64.61 o 
   2  11   6       11.64        4.72     11.71 o 
   3  11   6      651.43      665.04     40.72 o 
   4  11   6     1716.51     1659.28     61.43 o 
   5  11   6     3084.23     2932.77     86.81 o 
   6  11   6     1049.22     1074.14     53.83 o 
   7  11   6     2343.80     2401.27     80.51 o 
   8  11   6      538.50      533.86     44.52 o 
   9  11   6      111.26      103.80     32.16 o 
  10  11   6      230.02      231.38     36.93 o 
  11  11   6      182.08      219.32     48.92 o 
 -10  12   6       11.68        0.00     26.59 o 
  -9  12   6      258.59      228.07     46.09 o 
  -8  12   6       33.56       43.57     34.97 o 
  -7  12   6       53.02       19.95     30.12 o 
  -6  12   6      572.28      597.51     45.44 o 
  -5  12   6      428.94      436.65     39.78 o 
  -4  12   6        8.42        0.00     23.53 o 
  -3  12   6      177.13      157.11     29.27 o 
  -2  12   6       16.32       15.43     14.19 o 
  -1  12   6     1435.82     1497.29     51.54 o 
   0  12   6      484.14      494.27     33.04 o 
   1  12   6       31.74        0.63     16.38 o 
   2  12   6        1.28        0.00     16.48 o 
   3  12   6        5.69        0.00     19.78 o 
   4  12   6      112.44      103.24     27.99 o 
   5  12   6      301.13      293.57     34.67 o 
   6  12   6        9.14        0.00     18.35 o 
   7  12   6      202.19      183.32     33.67 o 
   8  12   6      187.33      186.55     35.03 o 
   9  12   6      305.90      338.07     40.92 o 
  10  12   6        0.07       21.55     29.78 o 
  -9  13   6     1062.62     1115.79     74.18 o 
  -8  13   6      666.83      714.12     60.73 o 
  -7  13   6     1319.78     1256.34     73.67 o 
  -6  13   6      691.40      632.85     49.06 o 
  -5  13   6     2981.42     3074.54    127.56 o 
  -4  13   6     1300.38     1328.62     60.58 o 
  -3  13   6        7.68        0.00     18.78 o 
  -2  13   6       76.26       66.82     27.00 o 
  -1  13   6      240.65      234.74     31.99 o 
   0  13   6      538.41      629.08     41.26 o 
   1  13   6     1483.26     1558.03     62.40 o 
   2  13   6       71.07       64.32     30.42 o 
   3  13   6     1075.01     1015.50     52.72 o 
   4  13   6      248.59      260.58     33.00 o 
   5  13   6      232.32      216.45     31.96 o 
   6  13   6      646.21      680.23     49.44 o 
   7  13   6      869.36      915.14     56.20 o 
   8  13   6      404.29      352.32     43.15 o 
   9  13   6      368.24      396.07     44.27 o 
  -8  14   6       46.29        0.00     33.00 o 
  -7  14   6       98.90      119.72     43.09 o 
  -6  14   6      355.76      336.82     40.64 o 
  -5  14   6        1.34        0.00     17.99 o 
  -4  14   6      151.79      146.54     33.77 o 
  -3  14   6       92.71       65.77     28.23 o 
  -2  14   6      344.42      340.66     44.26 o 
  -1  14   6      237.62      205.16     31.52 o 
   0  14   6      242.23      290.74     38.33 o 
   1  14   6       28.90       23.88     26.53 o 
   2  14   6       50.82       31.44     24.52 o 
   3  14   6      202.94      189.36     30.93 o 
   4  14   6        0.43        0.00     22.05 o 
   5  14   6      228.99      214.09     37.23 o 
   6  14   6       48.18       36.94     33.48 o 
   7  14   6        8.90       18.92     21.07 o 
   8  14   6       52.98       59.09     40.25 o 
  -7  15   6      133.23      149.86     41.05 o 
  -6  15   6     1403.86     1325.18     78.35 o 
  -5  15   6       92.47      103.34     30.45 o 
  -4  15   6      864.74      852.52     55.05 o 
  -3  15   6        5.00        0.00     25.33 o 
  -2  15   6      198.65      219.75     48.95 o 
  -1  15   6       31.82        0.00     31.49 o 
   0  15   6      330.90      356.58     51.49 o 
   1  15   6       48.81       39.25     27.55 o 
   2  15   6      510.32      500.46     49.64 o 
   3  15   6        1.19        4.39     17.30 o 
   4  15   6       80.89       56.80     30.46 o 
   5  15   6        7.62       10.13     21.98 o 
   6  15   6      798.43      806.20     57.45 o 
   7  15   6       66.12       59.21     33.78 o 
  -5  16   6      219.27      253.02     51.06 o 
  -4  16   6       53.21       58.39     37.77 o 
  -3  16   6      300.13      268.89     54.54 o 
  -2  16   6       50.68       54.98     37.00 o 
  -1  16   6      254.00      270.68     51.41 o 
   0  16   6       58.06       48.25     38.49 o 
   1  16   6      150.18      186.75     42.84 o 
   2  16   6       85.67       79.52     33.61 o 
   3  16   6      103.85       72.01     33.99 o 
   4  16   6       34.16       25.48     32.49 o 
   5  16   6        6.91        0.00     26.26 o 
  -2  17   6       39.29        0.00     46.32 o 
  -1  17   6      273.88      263.39     57.78 o 
   0  17   6       87.93      116.69     40.36 o 
   1  17   6      401.33      416.42     60.72 o 
 -13   0   7      699.60      690.19     69.77 o 
 -11   0   7     1653.06     1622.90     89.36 o 
  -9   0   7    14050.00    13271.58    310.04 o 
  -7   0   7      280.15      284.32     23.94 o 
  -5   0   7      953.66     1069.57     38.26 o 
  -3   0   7       59.53      118.50     10.49 o 
  -1   0   7    11002.15    11665.77    303.50 o 
   1   0   7    36233.77    39070.63    826.92 o 
   3   0   7     1654.29     1361.76     41.46 o 
   5   0   7     5985.52     6470.63    160.33 o 
   7   0   7     2180.10     1975.90     66.67 o 
   9   0   7     2142.39     1872.12     70.76 o 
  11   0   7      248.55      295.84     37.16 o 
  13   0   7       43.95        0.00     39.99 o 
 -14   1   7       21.92        4.98     28.87 o 
 -13   1   7        9.58       14.60     22.06 o 
 -12   1   7      896.96      812.96     49.92 o 
 -11   1   7     1401.76     1422.77     65.13 o 
 -10   1   7     1900.42     2047.58     68.40 o 
  -9   1   7      666.13      672.97     32.73 o 
  -8   1   7     1940.12     2060.56     49.36 o 
  -7   1   7     3311.99     2996.35     60.40 o 
  -6   1   7     2579.11     2384.96     48.79 o 
  -5   1   7    27803.67    26143.41    431.96 o 
  -4   1   7    23451.27    21939.86    362.64 o 
  -3   1   7    19080.28    16709.39    301.46 o 
  -2   1   7     7941.46     7602.94    129.72 o 
  -1   1   7    19766.72    22249.94    335.06 o 
   0   1   7      548.22      714.52     20.66 o 
   1   1   7    13860.24    15273.10    256.95 o 
   2   1   7     7587.41     7495.99    119.57 o 
   3   1   7     6751.32     7192.17    123.27 o 
   4   1   7      767.62      712.04     21.63 o 
   5   1   7     4634.22     4733.82     84.58 o 
   6   1   7      212.21      261.58     20.87 o 
   7   1   7     1704.62     1837.91     45.38 o 
   8   1   7     3416.63     3270.99     70.04 o 
   9   1   7     2468.82     2464.20     59.95 o 
  10   1   7      441.09      516.32     29.07 o 
  11   1   7     4712.43     4601.15     98.84 o 
  12   1   7     2341.88     2397.31     67.31 o 
  13   1   7     1402.58     1466.73     70.91 o 
  14   1   7      634.79      665.98     57.89 o 
 -14   2   7      572.61      567.75     55.93 o 
 -13   2   7       92.42       99.02     31.18 o 
 -12   2   7      727.98      779.61     48.45 o 
 -11   2   7      651.03      659.42     43.44 o 
 -10   2   7     6359.13     6095.16    127.90 o 
  -9   2   7        0.69        0.00     13.40 o 
  -8   2   7     3708.61     3915.55     78.85 o 
  -7   2   7      774.10      821.74     31.86 o 
  -6   2   7      981.13     1048.24     29.53 o 
  -5   2   7     3055.66     2864.80     62.20 o 
  -4   2   7     1305.63     1285.90     34.67 o 
  -3   2   7    14861.81    15292.14    256.00 o 
  -2   2   7     9685.33     8597.73    130.06 o 
  -1   2   7      147.28      239.77     11.06 o 
   0   2   7     3225.15     2981.53     50.58 o 
   1   2   7    11718.80    10068.17    150.76 o 
   2   2   7     6711.23     6247.59    133.42 o 
   3   2   7     3637.02     3679.02     65.40 o 
   4   2   7      362.27      348.79     15.46 o 
   5   2   7      719.69      730.00     23.80 o 
   6   2   7       68.82       44.80     12.99 o 
   7   2   7       13.92        3.92      8.85 o 
   8   2   7     7633.56     7505.31    133.81 o 
   9   2   7        0.18        0.00     11.62 o 
  10   2   7       71.37       33.96     18.31 o 
  11   2   7      171.05      158.93     22.10 o 
  12   2   7        5.23        0.00     15.30 o 
  13   2   7       21.04       21.20     23.26 o 
  14   2   7        2.00        2.61     22.13 o 
 -14   3   7        1.05       17.22     29.10 o 
 -13   3   7       93.35       88.73     35.64 o 
 -12   3   7      140.15      136.64     34.63 o 
 -11   3   7      542.15      514.84     45.65 o 
 -10   3   7       58.89       72.70     19.64 o 
  -9   3   7      473.95      480.30     30.25 o 
  -8   3   7     1708.51     1582.29     41.88 o 
  -7   3   7     1761.77     1663.00     41.13 o 
  -6   3   7    10783.02    10316.62    169.04 o 
  -5   3   7     3386.52     3769.73     70.03 o 
  -4   3   7     1194.81     1108.69     27.65 o 
  -3   3   7    11769.24    10758.05    170.50 o 
  -2   3   7    16515.56    14528.88    224.35 o 
  -1   3   7     4535.00     4093.11     90.19 o 
   0   3   7    28290.29    26544.59    400.28 o 
   1   3   7     3302.65     3500.10     63.87 o 
   2   3   7     3045.95     3384.83     70.30 o 
   3   3   7      314.64      339.27     14.19 o 
   4   3   7      728.99      732.47     22.95 o 
   5   3   7      453.85      425.56     18.63 o 
   6   3   7    13436.48    13734.09    220.60 o 
   7   3   7     1298.17     1269.50     37.15 o 
   8   3   7     6833.64     6341.97    109.82 o 
   9   3   7     2103.24     2169.27     55.45 o 
  10   3   7     2483.29     2593.99     64.45 o 
  11   3   7      292.42      303.80     27.32 o 
  12   3   7     5430.46     5452.04    134.32 o 
  13   3   7      109.00      127.83     31.59 o 
  14   3   7      652.34      662.92     57.82 o 
 -14   4   7       75.52       91.05     43.70 o 
 -13   4   7      147.15      130.55     40.44 o 
 -12   4   7       76.67       77.78     31.33 o 
 -11   4   7      643.94      691.00     50.57 o 
 -10   4   7     1774.02     1574.41     59.40 o 
  -9   4   7     6149.29     6329.40    130.45 o 
  -8   4   7     2702.40     2711.16     67.64 o 
  -7   4   7     1133.19     1018.17     31.49 o 
  -6   4   7     3976.86     3957.82     75.63 o 
  -5   4   7    14018.34    13824.28    220.13 o 
  -4   4   7    19068.42    18535.09    288.03 o 
  -3   4   7      807.41      871.37     25.01 o 
  -2   4   7     1077.33      999.76     26.58 o 
  -1   4   7     2590.94     2538.65     46.05 o 
   0   4   7      638.71      605.16     19.36 o 
   1   4   7     4166.86     4354.38     64.79 o 
   2   4   7     3469.67     3461.44     62.92 o 
   3   4   7      302.74      358.55     20.49 o 
   4   4   7       32.07       11.09      7.83 o 
   5   4   7      689.70      706.99     31.00 o 
   6   4   7        3.35        8.97      9.20 o 
   7   4   7     6656.49     7071.59    126.05 o 
   8   4   7     1295.72     1297.22     40.19 o 
   9   4   7       62.16       35.34     20.38 o 
  10   4   7      173.17      183.58     27.57 o 
  11   4   7      639.53      606.07     42.04 o 
  12   4   7      197.90      205.35     31.47 o 
  13   4   7        2.82       10.39     22.45 o 
  14   4   7       26.53       16.20     29.79 o 
 -14   5   7       12.79        0.00     30.34 o 
 -13   5   7        7.01        0.00     30.69 o 
 -12   5   7      373.19      373.28     45.01 o 
 -11   5   7      229.46      254.91     31.67 o 
 -10   5   7       54.57       52.01     21.81 o 
  -9   5   7      574.45      624.60     40.68 o 
  -8   5   7     1049.07     1095.76     41.07 o 
  -7   5   7     6607.58     6438.35    115.93 o 
  -6   5   7      926.73      984.95     30.69 o 
  -5   5   7    15215.45    14166.69    243.62 o 
  -4   5   7      206.70      238.09     14.96 o 
  -3   5   7     7599.87     8106.74    134.70 o 
  -2   5   7     1262.51     1359.04     33.15 o 
  -1   5   7    16170.32    14229.28    219.92 o 
   0   5   7       27.81       39.15      9.98 o 
   1   5   7    14620.51    15224.82    237.90 o 
   2   5   7       21.57       11.49      9.33 o 
   3   5   7     8211.66     8380.73    161.98 o 
   4   5   7      233.84      236.69     17.71 o 
   5   5   7     3635.70     3474.13     75.89 o 
   6   5   7        0.10       15.68     10.74 o 
   7   5   7    14361.90    14826.54    240.71 o 
   8   5   7        6.93       12.63     12.76 o 
   9   5   7     7950.61     7954.00    158.50 o 
  10   5   7       96.42       86.69     22.40 o 
  11   5   7     2716.89     2757.19     85.14 o 
  12   5   7      163.75      168.99     32.28 o 
  13   5   7     2001.37     1962.82     87.39 o 
  14   5   7       71.55       75.88     46.28 o 
 -14   6   7       55.38       39.91     54.37 o 
 -13   6   7       39.72        0.00     34.25 o 
 -12   6   7      483.44      469.87     57.48 o 
 -11   6   7      645.77      593.80     43.61 o 
 -10   6   7      540.24      537.94     40.07 o 
  -9   6   7     6942.74     6493.61    147.07 o 
  -8   6   7     1979.52     2041.26     64.84 o 
  -7   6   7      817.03      751.58     32.53 o 
  -6   6   7     6988.10     7285.45    132.19 o 
  -5   6   7      567.97      517.05     22.59 o 
  -4   6   7     7127.42     6914.73    119.78 o 
  -3   6   7     4606.20     4000.04     74.02 o 
  -2   6   7      978.26     1042.94     29.96 o 
  -1   6   7     4490.78     4291.22     78.77 o 
   0   6   7     1799.13     1793.57     51.93 o 
   1   6   7      173.07      217.69     13.90 o 
   2   6   7     5796.40     6018.24    115.33 o 
   3   6   7     3276.54     3393.34     73.77 o 
   4   6   7       95.86      121.36     16.69 o 
   5   6   7     1307.14     1420.20     43.07 o 
   6   6   7     2138.95     2098.35     56.98 o 
   7   6   7      321.85      319.27     25.74 o 
   8   6   7      453.67      392.16     28.41 o 
   9   6   7       30.92       22.45     18.76 o 
  10   6   7       39.07       29.91     20.04 o 
  11   6   7      387.48      363.02     37.27 o 
  12   6   7        1.35       16.81     25.86 o 
  13   6   7       26.47       25.24     31.74 o 
 -13   7   7        1.59        0.00     28.93 o 
 -12   7   7       85.13       97.64     48.78 o 
 -11   7   7        1.65        0.00     22.57 o 
 -10   7   7      183.08      192.57     28.93 o 
  -9   7   7     1194.33     1180.57     53.00 o 
  -8   7   7      159.43      190.75     25.83 o 
  -7   7   7      334.66      340.38     23.58 o 
  -6   7   7     6740.26     7264.89    139.46 o 
  -5   7   7     2566.38     2311.16     59.02 o 
  -4   7   7     9599.61     9545.58    171.89 o 
  -3   7   7       97.88       86.22     13.97 o 
  -2   7   7     4081.66     4249.40     82.45 o 
  -1   7   7     1887.61     1973.17     44.44 o 
   0   7   7    17480.92    17023.86    269.00 o 
   1   7   7     6717.98     7335.23    125.87 o 
   2   7   7    14098.22    14453.61    252.00 o 
   3   7   7      878.55      887.25     33.31 o 
   4   7   7     7930.61     7550.84    144.12 o 
   5   7   7      114.15      126.49     18.63 o 
   6   7   7     4867.04     4839.16    103.47 o 
   7   7   7       21.97       30.70     19.11 o 
   8   7   7     7718.47     8038.68    173.99 o 
   9   7   7      150.86      131.29     26.13 o 
  10   7   7     1425.71     1368.96     60.47 o 
  11   7   7       31.79       25.75     20.10 o 
  12   7   7     2287.25     2278.17     83.22 o 
  13   7   7       84.69       87.82     47.92 o 
 -13   8   7      103.75       78.92     39.91 o 
 -12   8   7      117.76       96.06     43.19 o 
 -11   8   7       42.66       12.33     29.30 o 
 -10   8   7     2674.29     2664.43     97.06 o 
  -9   8   7     1679.71     1716.78     79.58 o 
  -8   8   7     2039.89     2082.04     63.66 o 
  -7   8   7       50.93       33.25     16.97 o 
  -6   8   7      828.82      799.26     36.00 o 
  -5   8   7     2374.44     2527.33     64.66 o 
  -4   8   7     4601.01     4541.64     95.28 o 
  -3   8   7      602.46      614.82     25.47 o 
  -2   8   7     3002.57     3171.56     83.36 o 
  -1   8   7     1093.65     1115.67     35.56 o 
   0   8   7      621.59      641.88     26.00 o 
   1   8   7      110.58      115.28     13.35 o 
   2   8   7      631.93      603.81     23.40 o 
   3   8   7      223.37      248.07     21.00 o 
   4   8   7      171.07      183.82     18.93 o 
   5   8   7      871.72      819.77     35.69 o 
   6   8   7        2.79        0.27     16.03 o 
   7   8   7      100.34      128.01     25.55 o 
   8   8   7      994.55     1032.61     51.08 o 
   9   8   7      207.12      204.13     32.32 o 
  10   8   7      207.42      183.38     32.77 o 
  11   8   7       37.85       39.54     26.28 o 
  12   8   7        0.39        7.62     34.83 o 
  13   8   7       86.27       99.84     37.97 o 
 -12   9   7      111.07      118.25     36.22 o 
 -11   9   7      243.18      270.28     42.45 o 
 -10   9   7      463.64      441.07     48.02 o 
  -9   9   7       75.81       68.83     32.60 o 
  -8   9   7      740.38      809.71     54.14 o 
  -7   9   7      166.02      182.04     24.38 o 
  -6   9   7     1577.95     1640.77     52.61 o 
  -5   9   7     5654.56     5284.72    110.90 o 
  -4   9   7      512.85      499.35     29.62 o 
  -3   9   7     5745.56     5510.09    103.14 o 
  -2   9   7      190.86      239.59     18.60 o 
  -1   9   7     5293.74     4937.04     92.57 o 
   0   9   7     2151.00     2301.54     55.30 o 
   1   9   7     5801.91     5634.24    104.92 o 
   2   9   7       35.52       22.35     12.57 o 
   3   9   7     8126.90     8040.23    155.36 o 
   4   9   7      102.28      119.42     17.33 o 
   5   9   7     2161.35     2144.69     67.99 o 
   6   9   7     4817.46     4731.35    116.70 o 
   7   9   7     1907.31     2087.77     70.17 o 
   8   9   7      102.18       75.83     28.67 o 
   9   9   7     3702.71     3855.96    107.73 o 
  10   9   7      344.99      315.73     39.37 o 
  11   9   7     1745.60     1774.47     74.76 o 
  12   9   7      580.47      629.32     67.60 o 
 -12  10   7       18.64        0.00     30.40 o 
 -11  10   7      852.83      822.04     64.44 o 
 -10  10   7       10.23        7.04     26.88 o 
  -9  10   7     1403.15     1497.60     75.29 o 
  -8  10   7      451.96      454.73     46.20 o 
  -7  10   7     1553.44     1562.19     71.88 o 
  -6  10   7      350.61      395.96     30.31 o 
  -5  10   7     2086.90     2134.37     61.55 o 
  -4  10   7      383.40      395.32     29.87 o 
  -3  10   7      657.11      660.71     33.88 o 
  -2  10   7     1174.10     1097.31     37.61 o 
  -1  10   7      853.64      777.00     31.77 o 
   0  10   7      291.79      290.95     22.15 o 
   1  10   7     2828.97     2747.47     63.08 o 
   2  10   7       33.83       10.23     17.01 o 
   3  10   7      421.98      471.52     29.80 o 
   4  10   7        0.63        0.00     13.61 o 
   5  10   7       93.80       99.41     22.38 o 
   6  10   7        5.29        0.00     17.44 o 
   7  10   7     1061.11     1010.29     52.47 o 
   8  10   7       69.48       30.70     25.94 o 
   9  10   7      157.20      164.57     34.24 o 
  10  10   7      119.78       89.99     32.27 o 
  11  10   7       63.35       35.73     33.68 o 
 -11  11   7      332.84      376.24     56.81 o 
 -10  11   7       22.54        0.00     28.43 o 
  -9  11   7      116.39      151.56     43.66 o 
  -8  11   7      353.58      339.14     53.53 o 
  -7  11   7     1454.08     1495.56     72.99 o 
  -6  11   7     1389.17     1438.55     60.08 o 
  -5  11   7     2054.09     1922.82     67.71 o 
  -4  11   7     3011.83     2801.93     74.14 o 
  -3  11   7     2232.94     2155.38     62.80 o 
  -2  11   7      479.44      519.30     31.83 o 
  -1  11   7     1630.57     1544.09     46.64 o 
   0  11   7     1342.83     1294.67     42.51 o 
   1  11   7       25.97       29.24     17.35 o 
   2  11   7      303.50      293.74     26.37 o 
   3  11   7       31.87       23.38     16.13 o 
   4  11   7      695.53      690.71     42.44 o 
   5  11   7     2363.64     2407.59     77.36 o 
   6  11   7     1633.24     1583.37     64.08 o 
   7  11   7      510.36      530.35     42.76 o 
   8  11   7     1513.63     1489.12     66.46 o 
   9  11   7       74.20       46.81     29.42 o 
  10  11   7      180.63      173.25     40.17 o 
  11  11   7     1131.69     1165.85     84.37 o 
 -10  12   7      744.69      752.93     64.01 o 
  -9  12   7        6.17        0.00     24.77 o 
  -8  12   7      675.67      617.52     56.33 o 
  -7  12   7       58.45       39.13     31.98 o 
  -6  12   7     1990.95     1936.95     72.31 o 
  -5  12   7      233.77      259.67     34.27 o 
  -4  12   7     1667.81     1703.25     82.50 o 
  -3  12   7       44.18       10.52     21.13 o 
  -2  12   7      313.42      330.83     28.54 o 
  -1  12   7       44.39       32.22     18.20 o 
   0  12   7      456.91      461.62     33.21 o 
   1  12   7       83.73       93.86     22.87 o 
   2  12   7     1290.83     1222.32     54.32 o 
   3  12   7       63.35       46.83     21.72 o 
   4  12   7       22.32        0.00     18.71 o 
   5  12   7        0.08        0.00     19.69 o 
   6  12   7      607.09      650.91     45.92 o 
   7  12   7       47.77       77.68     25.67 o 
   8  12   7      596.14      572.96     47.61 o 
   9  12   7      183.75      183.95     37.52 o 
  10  12   7        1.81        0.00     22.04 o 
  -9  13   7        0.70       13.88     31.14 o 
  -8  13   7      142.95      143.07     37.02 o 
  -7  13   7       37.02       20.53     27.76 o 
  -6  13   7     1698.49     1767.08     71.99 o 
  -5  13   7      532.25      561.50     44.42 o 
  -4  13   7      632.26      617.58     45.15 o 
  -3  13   7       87.36       96.12     26.42 o 
  -2  13   7      775.57      778.15     40.88 o 
  -1  13   7     1001.36      963.25     49.95 o 
   0  13   7      305.27      337.72     35.55 o 
   1  13   7      470.23      491.58     39.64 o 
   2  13   7     1117.93     1166.34     55.33 o 
   3  13   7       10.77        0.00     19.99 o 
   4  13   7      112.30       68.63     27.56 o 
   5  13   7       49.36       30.51     24.36 o 
   6  13   7      591.06      631.27     48.37 o 
   7  13   7      753.25      746.04     53.17 o 
   8  13   7      116.79       84.71     32.13 o 
   9  13   7      212.85      201.98     45.08 o 
  -8  14   7       35.14       35.28     30.77 o 
  -7  14   7      183.18      190.21     51.23 o 
  -6  14   7       14.19        0.00     24.67 o 
  -5  14   7       75.13       72.70     30.62 o 
  -4  14   7       37.58       22.52     25.12 o 
  -3  14   7       14.39        0.00     19.04 o 
  -2  14   7       46.93       18.43     27.62 o 
  -1  14   7       81.96       77.43     36.61 o 
   0  14   7       28.54       10.84     29.89 o 
   1  14   7       76.25       52.29     28.96 o 
   2  14   7      159.82      141.06     31.76 o 
   3  14   7       28.68       20.13     21.04 o 
   4  14   7        8.72        0.00     18.57 o 
   5  14   7       82.66       75.21     37.28 o 
   6  14   7       53.87       65.45     28.62 o 
   7  14   7      576.68      545.65     50.89 o 
   8  14   7        4.42        0.00     25.40 o 
  -7  15   7      337.44      344.20     49.83 o 
  -6  15   7        6.45        0.00     33.69 o 
  -5  15   7     1036.91     1094.96     62.14 o 
  -4  15   7       58.69       79.22     34.97 o 
  -3  15   7      937.49      938.39     63.68 o 
  -2  15   7       89.38       93.95     36.72 o 
  -1  15   7      275.08      330.92     53.93 o 
   0  15   7       23.22        9.95     36.92 o 
   1  15   7      496.36      514.12     51.52 o 
   2  15   7       35.00       19.05     24.19 o 
   3  15   7       16.33       26.85     20.30 o 
   4  15   7       71.72       63.61     34.22 o 
   5  15   7      323.14      370.14     44.38 o 
   6  15   7       18.16       16.62     22.97 o 
   7  15   7      592.64      595.51     62.85 o 
  -5  16   7      117.46      135.07     41.38 o 
  -4  16   7       35.12       34.48     30.42 o 
  -3  16   7       85.01       88.03     53.13 o 
  -2  16   7        0.61        0.00     36.01 o 
  -1  16   7        1.30        4.21     25.79 o 
   0  16   7       32.03       12.00     32.62 o 
   1  16   7      194.92      225.22     48.15 o 
   2  16   7       59.06       64.08     30.12 o 
   3  16   7       98.73       75.37     36.42 o 
   4  16   7       28.08       16.91     27.09 o 
   5  16   7       23.27        0.07     26.64 o 
  -1  17   7       60.05       67.16     54.93 o 
   0  17   7      572.65      581.16     67.43 o 
   1  17   7       10.19        0.00     51.84 o 
 -14   0   8     1424.38     1363.46     99.23 o 
 -12   0   8     2315.92     2445.97    115.92 o 
 -10   0   8     2035.12     1991.05     95.08 o 
  -8   0   8    10405.75    11014.63    260.75 o 
  -6   0   8     3418.00     3593.93     99.64 o 
  -4   0   8    17781.22    19210.02    438.26 o 
  -2   0   8    83738.07    89125.33   1865.87 o 
   0   0   8     1928.65     1742.57     45.55 o 
   2   0   8     4878.53     5725.71    194.34 o 
   4   0   8      983.10      996.55     43.87 o 
   6   0   8     7440.42     7419.75    180.19 o 
   8   0   8     8295.59     8513.88    210.78 o 
  10   0   8     2265.43     1949.54     84.05 o 
  12   0   8     4638.90     4604.26    176.38 o 
  14   0   8      326.82      299.56     49.40 o 
 -14   1   8      114.95       90.06     35.83 o 
 -13   1   8       67.59       46.70     29.17 o 
 -12   1   8      141.51      140.19     31.31 o 
 -11   1   8       66.46       70.45     26.04 o 
 -10   1   8      460.61      438.38     34.98 o 
  -9   1   8      361.35      344.15     25.05 o 
  -8   1   8       27.97        3.12     11.90 o 
  -7   1   8      418.83      444.03     18.98 o 
  -6   1   8      213.91      295.81     18.22 o 
  -5   1   8     3045.35     3298.31     68.83 o 
  -4   1   8     2273.03     2737.90     57.63 o 
  -3   1   8    13155.93    13951.57    250.69 o 
  -2   1   8    40344.22    43456.23    653.74 o 
  -1   1   8    74747.14    74108.70   1098.34 o 
   0   1   8    35972.81    36340.26    543.47 o 
   1   1   8    25238.05    27053.86    432.51 o 
   2   1   8     3570.95     3797.95     74.63 o 
   3   1   8      450.93      387.79     15.21 o 
   4   1   8     7335.78     8007.34    134.04 o 
   5   1   8        6.51        1.96      7.05 o 
   6   1   8      902.56      814.26     27.72 o 
   7   1   8        7.80        0.00      9.86 o 
   8   1   8       32.76        6.07     10.09 o 
   9   1   8      205.03      159.43     19.29 o 
  10   1   8      674.58      662.66     32.57 o 
  11   1   8      823.32      933.78     40.89 o 
  12   1   8     2405.94     2344.59     67.19 o 
  13   1   8      458.05      460.21     33.23 o 
  14   1   8      516.68      513.96     46.09 o 
 -14   2   8        0.15        0.00     30.54 o 
 -13   2   8     1010.36      996.79     64.07 o 
 -12   2   8        0.26        0.00     21.76 o 
 -11   2   8     2696.11     2675.32     84.31 o 
 -10   2   8      516.16      474.69     37.12 o 
  -9   2   8     4664.72     4520.52     99.50 o 
  -8   2   8       90.55       61.86     12.42 o 
  -7   2   8     2972.25     2696.19     63.98 o 
  -6   2   8      504.37      476.50     24.49 o 
  -5   2   8     9846.33     9561.11    181.62 o 
  -4   2   8     2360.38     2063.82     47.52 o 
  -3   2   8     2429.49     2513.09     53.90 o 
  -2   2   8     3546.31     3248.48     70.75 o 
  -1   2   8    47078.00    50838.21    757.64 o 
   0   2   8      496.73      458.36     23.07 o 
   1   2   8    21302.09    22048.87    334.54 o 
   2   2   8    35595.47    38568.32    623.18 o 
   3   2   8    16968.34    16709.17    258.95 o 
   4   2   8     1473.60     1592.81     36.25 o 
   5   2   8      842.53     1046.57     29.54 o 
   6   2   8      228.75      205.43     15.57 o 
   7   2   8    12642.09    12042.77    198.24 o 
   8   2   8       49.96       56.36     13.64 o 
   9   2   8     5401.58     5236.14    102.89 o 
  10   2   8       11.50        0.00     11.33 o 
  11   2   8     3321.50     3548.05     82.74 o 
  12   2   8        8.85        0.00     19.53 o 
  13   2   8     1613.61     1641.88     62.96 o 
  14   2   8       66.68       84.28     51.22 o 
 -14   3   8       11.40        9.50     23.01 o 
 -13   3   8       32.42       35.84     26.29 o 
 -12   3   8        7.69        0.00     25.45 o 
 -11   3   8       19.60       11.56     21.50 o 
 -10   3   8      571.93      594.75     34.98 o 
  -9   3   8     1714.47     1584.36     52.84 o 
  -8   3   8     1295.84     1330.01     44.46 o 
  -7   3   8      505.50      491.87     20.59 o 
  -6   3   8      800.73      831.68     31.35 o 
  -5   3   8      424.97      395.88     21.02 o 
  -4   3   8     2910.46     2965.02     87.75 o 
  -3   3   8     9324.34     8632.49    139.64 o 
  -2   3   8     2677.29     2481.34     45.49 o 
  -1   3   8    36389.95    36732.58    551.24 o 
   0   3   8     5840.68     6437.54    105.53 o 
   1   3   8    26729.67    23108.00    346.22 o 
   2   3   8     3831.25     3817.79     71.83 o 
   3   3   8       10.06       16.71      7.11 o 
   4   3   8      326.67      308.15     16.63 o 
   5   3   8     4773.25     4886.65     88.22 o 
   6   3   8      384.57      392.67     20.17 o 
   7   3   8       61.29       55.70     12.31 o 
   8   3   8      108.85      106.09     22.72 o 
   9   3   8        1.54       12.26     10.07 o 
  10   3   8        4.33        0.00     12.76 o 
  11   3   8     2240.30     2111.92     65.17 o 
  12   3   8      179.69      192.87     33.87 o 
  13   3   8     1488.42     1630.96     69.04 o 
  14   3   8      373.70      384.62     54.51 o 
 -14   4   8       49.43       37.37     29.76 o 
 -13   4   8       39.63       43.07     31.92 o 
 -12   4   8     1352.81     1399.49     72.57 o 
 -11   4   8        1.19        0.00     20.75 o 
 -10   4   8     3550.25     3771.58     99.43 o 
  -9   4   8     3300.68     3548.71     85.35 o 
  -8   4   8     2243.62     2329.42     61.78 o 
  -7   4   8      979.41      906.12     29.59 o 
  -6   4   8     3116.94     2933.38     59.94 o 
  -5   4   8    23347.13    23791.00    367.21 o 
  -4   4   8    34486.56    36085.20    545.40 o 
  -3   4   8     6522.25     5827.22     95.13 o 
  -2   4   8     2025.46     2261.38     47.22 o 
  -1   4   8     1068.15     1050.14     34.57 o 
   0   4   8     1471.71     1546.68     39.45 o 
   1   4   8     7553.68     7704.17    126.11 o 
   2   4   8    30218.87    32046.66    485.06 o 
   3   4   8     5041.48     4610.52     81.26 o 
   4   4   8     3618.43     4257.23     77.58 o 
   5   4   8      362.81      381.89     18.23 o 
   6   4   8     6876.01     6529.57    115.36 o 
   7   4   8     1915.44     1792.18     45.48 o 
   8   4   8     7506.15     7154.77    129.63 o 
   9   4   8      120.02      123.90     19.81 o 
  10   4   8     2964.00     2995.82     78.25 o 
  11   4   8      275.34      252.20     32.95 o 
  12   4   8      815.86      860.64     50.49 o 
  13   4   8      367.53      418.30     41.72 o 
  14   4   8      488.29      481.16     59.48 o 
 -14   5   8      189.03      188.09     50.60 o 
 -13   5   8      131.41       94.57     45.05 o 
 -12   5   8       23.55        3.27     27.26 o 
 -11   5   8       32.84        0.27     27.50 o 
 -10   5   8      121.38      161.10     32.30 o 
  -9   5   8       84.80       75.60     23.86 o 
  -8   5   8     1837.25     1800.77     86.85 o 
  -7   5   8      261.40      296.12     19.46 o 
  -6   5   8      844.68      842.16     28.32 o 
  -5   5   8      849.98      934.56     29.43 o 
  -4   5   8       34.98       21.12     11.77 o 
  -3   5   8      285.99      242.26     15.61 o 
  -2   5   8        2.03       13.31      7.84 o 
  -1   5   8       25.73       24.23      9.99 o 
   0   5   8     6752.07     6365.34    105.84 o 
   1   5   8     2962.96     2661.68     52.38 o 
   2   5   8     5923.23     5493.18     92.65 o 
   3   5   8     4842.12     4849.93     95.99 o 
   4   5   8     3133.03     2941.14     66.34 o 
   5   5   8     1119.14     1217.92     39.11 o 
   6   5   8     4650.92     4091.76     79.03 o 
   7   5   8        2.88        0.00     10.30 o 
   8   5   8      444.10      417.74     28.37 o 
   9   5   8      224.63      266.26     28.49 o 
  10   5   8      674.83      655.22     42.09 o 
  11   5   8       61.70       27.06     27.41 o 
  12   5   8     2488.51     2436.87     82.66 o 
  13   5   8       64.75       74.83     32.58 o 
  14   5   8      727.03      870.79     72.17 o 
 -13   6   8      170.12       98.99     53.58 o 
 -12   6   8      210.27      210.80     56.47 o 
 -11   6   8       59.78       63.22     26.76 o 
 -10   6   8     2964.56     2795.08     84.43 o 
  -9   6   8     1924.31     1916.45     66.42 o 
  -8   6   8     1503.25     1472.63     55.70 o 
  -7   6   8     2091.67     2012.84     54.37 o 
  -6   6   8     3832.23     3860.57     76.52 o 
  -5   6   8    19253.87    20255.84    318.79 o 
  -4   6   8    10624.21    11529.50    188.73 o 
  -3   6   8     3670.18     3293.93     65.33 o 
  -2   6   8    18298.88    18747.82    293.59 o 
  -1   6   8     4208.73     4367.35     83.91 o 
   0   6   8     5603.27     5579.90     98.51 o 
   1   6   8     3542.07     3497.15     67.39 o 
   2   6   8    12184.87    12634.71    221.27 o 
   3   6   8     5261.34     5076.89    100.36 o 
   4   6   8     6587.26     6379.33    123.96 o 
   5   6   8     3328.52     3630.96     80.55 o 
   6   6   8     2302.93     2163.78     57.98 o 
   7   6   8     5419.49     5393.52    113.62 o 
   8   6   8       53.90       26.41     22.05 o 
   9   6   8     1085.90     1156.82     51.93 o 
  10   6   8      265.61      246.91     29.93 o 
  11   6   8     1065.75     1063.38     55.55 o 
  12   6   8      913.68      950.57     60.80 o 
  13   6   8      258.75      251.81     51.59 o 
 -13   7   8      309.65      326.03     56.44 o 
 -12   7   8        4.13        0.00     30.70 o 
 -11   7   8        0.05        0.00     16.64 o 
 -10   7   8        2.14        0.00     17.13 o 
  -9   7   8      648.70      641.86     41.75 o 
  -8   7   8      461.03      499.51     38.69 o 
  -7   7   8      101.44      119.43     19.42 o 
  -6   7   8      638.83      674.18     31.66 o 
  -5   7   8        4.49        0.00      9.64 o 
  -4   7   8       22.67        0.00     11.91 o 
  -3   7   8     1607.56     1594.34     40.11 o 
  -2   7   8      310.81      343.95     19.83 o 
  -1   7   8     8442.71     8111.73    137.82 o 
   0   7   8      803.56      850.22     30.99 o 
   1   7   8     3251.22     3007.18     60.48 o 
   2   7   8      505.59      538.03     23.32 o 
   3   7   8     8218.25     8293.90    155.63 o 
   4   7   8      671.81      664.24     30.34 o 
   5   7   8     1622.98     1537.29     51.01 o 
   6   7   8     1188.79     1210.93     43.54 o 
   7   7   8      510.81      436.98     33.06 o 
   8   7   8       22.95        6.03     21.75 o 
   9   7   8      892.03      988.71     50.10 o 
  10   7   8       27.02       13.65     20.73 o 
  11   7   8     1845.45     1905.62     92.16 o 
  12   7   8        5.11        0.00     26.85 o 
  13   7   8      759.13      675.98     67.37 o 
 -13   8   8      252.97      242.89     53.22 o 
 -12   8   8       12.41        0.00     29.67 o 
 -11   8   8     1238.10     1194.51     70.02 o 
 -10   8   8       43.36       56.03     26.05 o 
  -9   8   8     1654.63     1631.42     69.73 o 
  -8   8   8      615.38      608.51     41.03 o 
  -7   8   8     3521.96     3743.90     97.55 o 
  -6   8   8     3118.66     2950.19     72.78 o 
  -5   8   8     8084.38     7805.49    138.52 o 
  -4   8   8     2217.06     2093.16     52.26 o 
  -3   8   8    10433.09    10377.33    163.10 o 
  -2   8   8     3873.61     3544.50     71.44 o 
  -1   8   8    15320.21    14916.57    240.84 o 
   0   8   8     2129.41     2359.23     54.09 o 
   1   8   8     7868.83     7160.60    125.50 o 
   2   8   8     1119.90     1011.28     30.89 o 
   3   8   8     3181.02     3418.54     78.79 o 
   4   8   8      666.42      790.50     34.31 o 
   5   8   8      850.61      844.48     36.90 o 
   6   8   8      918.10      997.47     46.62 o 
   7   8   8     4605.52     4842.02    118.48 o 
   8   8   8        0.46        8.48     20.43 o 
   9   8   8      685.99      685.74     44.81 o 
  10   8   8        0.62       12.23     21.78 o 
  11   8   8      974.72      937.03     61.13 o 
  12   8   8       77.90       95.04     34.64 o 
 -12   9   8        0.05        0.00     36.35 o 
 -11   9   8        0.02        5.65     27.62 o 
 -10   9   8      593.95      570.06     53.35 o 
  -9   9   8       80.97       56.26     29.70 o 
  -8   9   8      434.77      431.79     43.08 o 
  -7   9   8      650.80      598.23     41.29 o 
  -6   9   8      140.69      145.05     19.67 o 
  -5   9   8     1504.96     1415.56     48.33 o 
  -4   9   8      793.28      818.53     36.11 o 
  -3   9   8       70.10       85.80     14.33 o 
  -2   9   8      399.03      393.39     21.32 o 
  -1   9   8      472.56      418.68     25.45 o 
   0   9   8     4513.23     4633.67     90.39 o 
   1   9   8        0.64        0.00     11.01 o 
   2   9   8     1910.27     1835.36     53.33 o 
   3   9   8       55.82       66.38     15.89 o 
   4   9   8     2585.87     2425.03     64.68 o 
   5   9   8     1294.18     1357.65     53.96 o 
   6   9   8       13.81        6.20     14.81 o 
   7   9   8      240.44      301.25     32.29 o 
   8   9   8     1993.36     1882.27     69.40 o 
   9   9   8      508.68      522.49     42.90 o 
  10   9   8     1153.18     1114.41     59.13 o 
  11   9   8      203.74      200.15     39.15 o 
  12   9   8      742.82      673.55     67.99 o 
 -12  10   8      521.35      485.71     70.39 o 
 -11  10   8       31.48       36.12     27.71 o 
 -10  10   8     1203.34     1176.60     71.97 o 
  -9  10   8        4.67        5.72     19.87 o 
  -8  10   8     1800.34     1881.64     79.31 o 
  -7  10   8       78.46       96.41     25.25 o 
  -6  10   8     3606.11     3459.38     85.22 o 
  -5  10   8     1967.55     1892.09     58.65 o 
  -4  10   8    10198.30    10197.45    189.82 o 
  -3  10   8      920.68      988.91     40.82 o 
  -2  10   8      998.08     1015.24     36.62 o 
  -1  10   8      966.86     1026.96     36.62 o 
   0  10   8     3083.86     2893.76     65.82 o 
   1  10   8       66.98       72.59     17.85 o 
   2  10   8     5012.46     4889.27    106.97 o 
   3  10   8       10.76        0.00     14.16 o 
   4  10   8      604.57      526.97     36.63 o 
   5  10   8       31.73        9.35     20.37 o 
   6  10   8     1169.57     1138.59     53.50 o 
   7  10   8      236.13      234.24     32.39 o 
   8  10   8     2661.39     2542.19     84.09 o 
   9  10   8       48.38       63.51     28.22 o 
  10  10   8      698.39      768.52     57.48 o 
  11  10   8        0.02        0.00     28.70 o 
 -11  11   8       24.32       18.56     38.17 o 
 -10  11   8       19.88       10.00     27.89 o 
  -9  11   8      442.77      456.76     51.19 o 
  -8  11   8        5.74        0.00     19.54 o 
  -7  11   8      152.82      162.59     36.09 o 
  -6  11   8      727.18      738.61     45.11 o 
  -5  11   8      128.34      128.09     24.13 o 
  -4  11   8       74.99       79.10     19.94 o 
  -3  11   8      359.01      360.26     29.77 o 
  -2  11   8       71.89       55.07     22.15 o 
  -1  11   8      955.45     1001.25     38.03 o 
   0  11   8      485.46      522.16     28.95 o 
   1  11   8      256.88      291.56     28.69 o 
   2  11   8        3.12        0.00     13.89 o 
   3  11   8     1027.75     1057.44     50.02 o 
   4  11   8       33.46       32.79     22.65 o 
   5  11   8      159.69      199.11     27.83 o 
   6  11   8        2.09        0.00     18.20 o 
   7  11   8      537.46      527.15     42.94 o 
   8  11   8        0.94        0.00     24.71 o 
   9  11   8      237.44      232.92     35.97 o 
  10  11   8      162.68      150.59     47.60 o 
  11  11   8      247.81      271.24     45.72 o 
 -10  12   8      158.91      159.66     44.71 o 
  -9  12   8      643.08      660.83     58.70 o 
  -8  12   8        2.00        0.00     27.45 o 
  -7  12   8      940.44      986.22     56.71 o 
  -6  12   8       11.23       15.66     18.42 o 
  -5  12   8     4450.91     4464.19    116.28 o 
  -4  12   8      152.33      128.72     23.87 o 
  -3  12   8     1253.93     1248.68     49.54 o 
  -2  12   8       15.82        0.00     13.13 o 
  -1  12   8      816.03      879.48     40.47 o 
   0  12   8      180.55      155.00     29.36 o 
   1  12   8     1910.83     2005.42     62.19 o 
   2  12   8        0.05        0.00     20.04 o 
   3  12   8      143.01      145.89     29.04 o 
   4  12   8      464.59      368.69     36.15 o 
   5  12   8      695.44      639.66     45.58 o 
   6  12   8        1.34        0.00     22.30 o 
   7  12   8     2457.33     2585.79     87.25 o 
   8  12   8       11.51       17.14     19.56 o 
   9  12   8      755.22      812.64     61.84 o 
  10  12   8      127.71      133.40     38.36 o 
  -9  13   8       17.67        0.00     29.60 o 
  -8  13   8      148.69      129.20     38.98 o 
  -7  13   8       16.99       11.77     23.25 o 
  -6  13   8       37.02        2.95     30.97 o 
  -5  13   8       60.78       75.88     27.76 o 
  -4  13   8      179.37      176.29     33.13 o 
  -3  13   8      328.83      353.95     38.39 o 
  -2  13   8       35.36       20.20     24.81 o 
  -1  13   8      113.83      112.08     34.86 o 
   0  13   8      130.45      144.76     28.87 o 
   1  13   8      218.90      255.82     35.13 o 
   2  13   8       32.76       28.60     21.54 o 
   3  13   8        0.37        0.00     20.53 o 
   4  13   8        2.03        0.00     18.78 o 
   5  13   8       17.89        0.00     22.49 o 
   6  13   8       59.70       70.74     26.13 o 
   7  13   8       15.94        0.00     28.16 o 
   8  13   8       27.14        0.00     27.20 o 
   9  13   8        7.12        0.00     26.92 o 
  -8  14   8      339.40      407.25     51.23 o 
  -7  14   8      217.30      199.72     52.81 o 
  -6  14   8      330.24      336.84     45.79 o 
  -5  14   8      147.87      145.41     30.03 o 
  -4  14   8      960.53      934.86     49.40 o 
  -3  14   8       53.24       40.39     37.80 o 
  -2  14   8      473.26      566.51     49.25 o 
  -1  14   8       49.48       57.90     24.74 o 
   0  14   8      592.05      591.70     49.08 o 
   1  14   8      149.71      172.90     32.36 o 
   2  14   8      250.02      268.46     34.71 o 
   3  14   8        1.17        0.00     22.35 o 
   4  14   8      115.80      116.93     33.33 o 
   5  14   8      215.58      257.57     37.37 o 
   6  14   8      664.65      653.72     52.29 o 
   7  14   8       86.43       58.68     30.26 o 
   8  14   8      523.52      554.04     56.03 o 
  -7  15   8        0.36        0.00     37.88 o 
  -6  15   8       83.69       48.68     31.93 o 
  -5  15   8        0.01       13.24     28.14 o 
  -4  15   8       36.31       47.74     24.91 o 
  -3  15   8       56.16        5.47     30.19 o 
  -2  15   8      120.56       64.77     39.50 o 
  -1  15   8       72.17       67.48     43.50 o 
   0  15   8      341.89      323.75     43.90 o 
   1  15   8        1.49        3.54     27.89 o 
   2  15   8       51.27       49.20     33.09 o 
   3  15   8        0.81        8.72     19.68 o 
   4  15   8        3.67        2.66     19.56 o 
   5  15   8       83.78       50.66     29.62 o 
   6  15   8       54.94       26.91     30.64 o 
  -5  16   8      494.07      525.50     93.72 o 
  -4  16   8      341.21      380.00     53.59 o 
  -3  16   8      377.20      395.50     57.34 o 
  -2  16   8      194.38      163.90     49.72 o 
  -1  16   8       75.71       55.20     33.88 o 
   0  16   8      190.48      211.84     50.29 o 
   1  16   8      140.27      152.90     47.57 o 
   2  16   8      416.23      465.52     49.75 o 
   3  16   8       66.72       52.64     34.26 o 
   4  16   8       70.17       23.19     33.24 o 
 -13   0   9      219.12      185.79     47.85 o 
 -11   0   9     2312.93     2457.58    114.20 o 
  -9   0   9      388.22      385.02     44.70 o 
  -7   0   9     7712.36     7097.25    173.31 o 
  -5   0   9    22010.21    21725.76    554.50 o 
  -3   0   9    74625.57    74256.15   1559.90 o 
  -1   0   9     8475.87     7906.21    210.97 o 
   1   0   9    13052.63    13725.56    305.40 o 
   3   0   9       12.11        9.75     11.73 o 
   5   0   9     3036.46     2777.31     86.01 o 
   7   0   9    11453.04    11512.01    270.32 o 
   9   0   9     3042.93     3373.39    105.71 o 
  11   0   9     7535.79     7050.00    192.67 o 
  13   0   9     4128.93     4087.44    138.40 o 
 -14   1   9      385.24      375.95     49.61 o 
 -13   1   9      211.21      236.36     39.97 o 
 -12   1   9      144.36      152.16     34.35 o 
 -11   1   9       77.60       94.92     28.81 o 
 -10   1   9      301.51      321.10     31.98 o 
  -9   1   9     1857.26     1959.37     64.36 o 
  -8   1   9      582.88      616.29     29.27 o 
  -7   1   9      319.75      338.50     20.85 o 
  -6   1   9      116.09       98.30     17.75 o 
  -5   1   9     6759.28     6439.70    118.98 o 
  -4   1   9     2204.20     1971.03     45.51 o 
  -3   1   9     5004.14     5419.28     99.66 o 
  -2   1   9    16563.36    18425.78    281.29 o 
  -1   1   9     5029.83     5062.52     84.50 o 
   0   1   9    21889.12    24341.06    372.70 o 
   1   1   9     3054.25     3400.53     67.21 o 
   2   1   9        1.70       12.54      7.40 o 
   3   1   9       15.37       20.92      5.33 o 
   4   1   9       36.79       15.99      7.51 o 
   5   1   9        4.18        0.00      6.89 o 
   6   1   9       41.46       86.98     11.68 o 
   7   1   9      255.39      253.60     19.70 o 
   8   1   9     2237.36     2177.59     53.68 o 
   9   1   9     1073.68      968.06     36.72 o 
  10   1   9       52.44       40.65     14.34 o 
  11   1   9        0.74        0.00     14.65 o 
  12   1   9        0.18       23.94     20.96 o 
  13   1   9        7.73       11.70     21.47 o 
  14   1   9       12.80        0.00     28.67 o 
 -14   2   9      491.99      483.94     54.47 o 
 -13   2   9       65.76       72.98     38.28 o 
 -12   2   9     1402.36     1386.37     70.94 o 
 -11   2   9      226.24      256.96     31.93 o 
 -10   2   9     1807.68     1957.11     67.86 o 
  -9   2   9        7.91        2.16     11.01 o 
  -8   2   9     1202.63     1223.19     41.66 o 
  -7   2   9       74.98       81.77     13.23 o 
  -6   2   9     4267.35     3859.98     82.31 o 
  -5   2   9       14.08        0.00      8.84 o 
  -4   2   9     3245.01     3373.81     70.37 o 
  -3   2   9     1232.31     1497.34     34.71 o 
  -2   2   9     5927.13     5680.67     97.83 o 
  -1   2   9     4086.04     3642.03     59.82 o 
   0   2   9    14359.65    14314.96    221.06 o 
   1   2   9    14288.27    14760.75    228.75 o 
   2   2   9    10210.72    10554.78    177.54 o 
   3   2   9     2907.86     3197.54     60.32 o 
   4   2   9     8264.01     8247.21    136.14 o 
   5   2   9      122.85      111.94     12.73 o 
   6   2   9    10453.86    10987.60    180.70 o 
   7   2   9       12.22        7.16     10.99 o 
   8   2   9     2942.80     3166.00     69.33 o 
   9   2   9       95.47      111.55     17.81 o 
  10   2   9     1923.54     1856.44     52.97 o 
  11   2   9      127.55      142.61     22.12 o 
  12   2   9     7255.62     7216.54    143.10 o 
  13   2   9       71.31       64.79     22.42 o 
  14   2   9     1690.37     1871.30     83.10 o 
 -14   3   9      230.02      217.30     41.49 o 
 -13   3   9       90.65       13.80     35.42 o 
 -12   3   9      366.54      377.68     44.55 o 
 -11   3   9       52.47       31.12     24.03 o 
 -10   3   9     1177.32     1209.93     53.82 o 
  -9   3   9       12.41        0.00     15.45 o 
  -8   3   9     5663.71     5753.98    117.98 o 
  -7   3   9      227.74      231.16     19.40 o 
  -6   3   9     3083.44     3316.65     73.33 o 
  -5   3   9     7491.47     7167.71    176.41 o 
  -4   3   9    12416.15    11981.34    190.96 o 
  -3   3   9     2787.87     2964.01     56.29 o 
  -2   3   9       17.10        7.39      5.58 o 
  -1   3   9      202.28      219.68     14.92 o 
   0   3   9      662.36      599.25     19.38 o 
   1   3   9     1097.06     1084.79     26.96 o 
   2   3   9     1535.43     1322.37     31.37 o 
   3   3   9        2.83        0.61      9.29 o 
   4   3   9     2059.15     2365.13     49.08 o 
   5   3   9     3426.16     3122.38     62.10 o 
   6   3   9      895.50      914.40     29.83 o 
   7   3   9      414.42      377.88     22.33 o 
   8   3   9     2934.30     2646.41     61.31 o 
   9   3   9      807.16      867.43     35.02 o 
  10   3   9      388.13      341.70     26.31 o 
  11   3   9      184.59      227.25     28.19 o 
  12   3   9        0.22       14.39     21.70 o 
  13   3   9        8.65       11.46     24.23 o 
  14   3   9        8.98        0.00     31.09 o 
 -14   4   9       34.58       19.25     29.47 o 
 -13   4   9      236.03      216.34     37.93 o 
 -12   4   9       30.81       23.10     29.26 o 
 -11   4   9     1970.71     2018.05     81.85 o 
 -10   4   9      426.23      442.71     35.95 o 
  -9   4   9     1041.56     1088.00     43.52 o 
  -8   4   9        6.02        0.00     11.26 o 
  -7   4   9      182.43      203.92     19.85 o 
  -6   4   9     4640.17     4525.15     84.05 o 
  -5   4   9     5822.73     5305.42     94.71 o 
  -4   4   9     6562.86     6777.20    115.91 o 
  -3   4   9    10740.03     9881.32    159.82 o 
  -2   4   9     3147.86     2929.17     56.29 o 
  -1   4   9    18817.01    18531.69    286.11 o 
   0   4   9     6326.39     6633.26    110.83 o 
   1   4   9    26601.45    26609.37    405.16 o 
   2   4   9     5814.43     6495.19    105.09 o 
   3   4   9     2300.09     2169.57     45.22 o 
   4   4   9     1501.50     1410.73     52.14 o 
   5   4   9     2530.58     2367.32     51.02 o 
   6   4   9     1146.92     1212.69     34.92 o 
   7   4   9     5062.07     4938.53     94.40 o 
   8   4   9      386.71      355.70     23.27 o 
   9   4   9     4195.92     4158.75     95.55 o 
  10   4   9      225.38      189.85     25.16 o 
  11   4   9     1223.32     1363.05     58.97 o 
  12   4   9      912.55     1004.00     54.38 o 
  13   4   9     2119.37     2256.39     89.42 o 
  14   4   9      116.01      141.16     39.93 o 
 -14   5   9       21.78       12.89     55.80 o 
 -13   5   9       89.19       90.70     49.48 o 
 -12   5   9       24.88       10.39     25.97 o 
 -11   5   9      393.62      348.89     44.98 o 
 -10   5   9      186.49      224.69     32.65 o 
  -9   5   9     6487.78     6289.89    154.57 o 
  -8   5   9        1.49        0.00     14.14 o 
  -7   5   9     2856.40     2756.45     82.23 o 
  -6   5   9       32.02       12.05     10.97 o 
  -5   5   9     9115.47     9000.19    151.27 o 
  -4   5   9     1770.57     1778.09     42.27 o 
  -3   5   9     8972.35     9673.87    159.35 o 
  -2   5   9      473.76      486.42     20.38 o 
  -1   5   9     1304.26     1434.47     34.42 o 
   0   5   9     1011.21     1082.62     30.25 o 
   1   5   9        3.27       51.48     10.05 o 
   2   5   9     1096.02     1161.42     32.04 o 
   3   5   9      425.15      466.76     23.45 o 
   4   5   9     2494.83     2475.62     63.55 o 
   5   5   9      324.78      375.65     22.94 o 
   6   5   9      752.02      832.38     29.00 o 
   7   5   9      436.20      397.53     22.30 o 
   8   5   9      370.57      393.98     27.93 o 
   9   5   9      216.34      263.69     28.82 o 
  10   5   9      184.34      210.64     28.55 o 
  11   5   9      168.89      156.28     32.22 o 
  12   5   9       10.16       18.33     21.70 o 
  13   5   9        0.07       27.14     29.12 o 
 -13   6   9        1.90        0.00     33.96 o 
 -12   6   9      298.91      292.35     49.91 o 
 -11   6   9      971.28      928.01     60.59 o 
 -10   6   9      675.30      726.63     44.40 o 
  -9   6   9       48.29       32.87     20.79 o 
  -8   6   9       59.89       42.48     20.49 o 
  -7   6   9      748.45      691.72     37.75 o 
  -6   6   9      609.78      610.80     25.75 o 
  -5   6   9     7034.47     6769.72    119.51 o 
  -4   6   9     2864.86     2697.94     57.35 o 
  -3   6   9    10817.49    10725.61    176.21 o 
  -2   6   9    18083.99    17768.71    279.17 o 
  -1   6   9    17757.69    17408.12    273.46 o 
   0   6   9     5958.19     5774.98    125.02 o 
   1   6   9    25638.92    26366.47    384.84 o 
   2   6   9       90.59       70.10      9.91 o 
   3   6   9     2648.80     2762.16     64.96 o 
   4   6   9     4272.46     4366.15     92.24 o 
   5   6   9     4168.75     3753.39     82.88 o 
   6   6   9     2160.31     2251.99     60.56 o 
   7   6   9     2475.39     2420.68     65.04 o 
   8   6   9      994.05      985.40     42.21 o 
   9   6   9      204.16      216.91     29.11 o 
  10   6   9      298.80      314.38     33.66 o 
  11   6   9     1126.71     1188.00     58.20 o 
  12   6   9     1363.43     1314.70     69.94 o 
  13   6   9      991.71     1007.37     76.16 o 
 -13   7   9        2.94        0.00     27.93 o 
 -12   7   9      435.29      425.63     58.71 o 
 -11   7   9      394.32      373.54     45.34 o 
 -10   7   9      638.86      674.52     45.10 o 
  -9   7   9      442.24      407.51     36.57 o 
  -8   7   9     4066.35     3844.88    100.68 o 
  -7   7   9        0.37       25.66     18.66 o 
  -6   7   9     5733.50     5316.68    109.22 o 
  -5   7   9      364.80      349.28     21.29 o 
  -4   7   9     6407.25     5824.10    104.31 o 
  -3   7   9      569.62      665.93     26.08 o 
  -2   7   9     2296.62     2053.37     48.06 o 
  -1   7   9        0.94        3.93      7.52 o 
   0   7   9     1846.30     1713.23     42.15 o 
   1   7   9        4.03       17.14     11.92 o 
   2   7   9      195.78      210.07     15.56 o 
   3   7   9      170.20      187.97     19.66 o 
   4   7   9      420.50      495.72     33.91 o 
   5   7   9     2358.66     2293.93     60.68 o 
   6   7   9      242.35      295.53     29.37 o 
   7   7   9      477.45      437.65     30.76 o 
   8   7   9      626.50      682.77     41.79 o 
   9   7   9       25.78       26.23     17.58 o 
  10   7   9      351.65      352.70     36.81 o 
  11   7   9       56.88       65.98     28.82 o 
  12   7   9        0.13       11.05     27.91 o 
  13   7   9        0.15       33.59     35.65 o 
 -13   8   9        7.72        0.00     32.32 o 
 -12   8   9      462.56      477.61     66.52 o 
 -11   8   9      197.68      192.48     44.64 o 
 -10   8   9      491.93      473.60     49.67 o 
  -9   8   9        1.72        0.00     14.85 o 
  -8   8   9     1081.18     1085.63     51.66 o 
  -7   8   9      774.73      732.08     41.94 o 
  -6   8   9     3801.48     3864.11     87.76 o 
  -5   8   9      246.58      250.27     23.16 o 
  -4   8   9     5406.01     5253.69     99.45 o 
  -3   8   9     2462.09     2644.69     60.11 o 
  -2   8   9    11326.92    11729.32    194.34 o 
  -1   8   9     7890.15     7804.13    136.45 o 
   0   8   9     9598.10     9657.75    163.56 o 
   1   8   9     4318.26     4747.67     91.50 o 
   2   8   9     6728.34     6612.95    117.78 o 
   3   8   9     3113.43     3175.85     75.63 o 
   4   8   9     2093.42     2124.03     58.25 o 
   5   8   9      250.58      297.11     24.97 o 
   6   8   9     6053.13     5325.48    125.12 o 
   7   8   9       15.50       15.91     19.42 o 
   8   8   9     1967.74     2088.34     70.95 o 
   9   8   9      934.71      846.12     49.29 o 
  10   8   9      963.71      970.05     60.34 o 
  11   8   9      167.95      187.63     36.34 o 
  12   8   9     1687.61     1732.25     87.53 o 
 -12   9   9        2.84        0.00     32.47 o 
 -11   9   9      531.82      584.09     57.05 o 
 -10   9   9      462.43      517.44     50.17 o 
  -9   9   9     1168.67     1201.16     66.92 o 
  -8   9   9      103.32      104.68     30.51 o 
  -7   9   9     1557.52     1474.82     58.56 o 
  -6   9   9      101.24       97.47     20.88 o 
  -5   9   9     4868.43     4911.10    105.58 o 
  -4   9   9      790.43      689.74     35.12 o 
  -3   9   9     5174.80     4831.46     94.16 o 
  -2   9   9      511.47      441.27     24.66 o 
  -1   9   9      428.09      387.94     23.02 o 
   0   9   9      114.75       85.16     15.46 o 
   1   9   9       87.84       68.76     13.93 o 
   2   9   9      645.02      634.49     33.45 o 
   3   9   9      270.87      284.32     26.79 o 
   4   9   9      471.48      545.50     31.11 o 
   5   9   9       23.54       17.90     21.35 o 
   6   9   9      128.94      159.88     26.48 o 
   7   9   9        0.32        0.00     18.54 o 
   8   9   9      297.92      271.41     33.36 o 
   9   9   9       18.23        9.92     21.05 o 
  10   9   9      238.46      263.39     40.64 o 
  11   9   9       16.47        0.00     25.12 o 
  12   9   9       17.55        0.00     31.28 o 
 -11  10   9      795.99      755.78     63.80 o 
 -10  10   9       74.90       47.06     36.60 o 
  -9  10   9       94.16      100.71     31.85 o 
  -8  10   9       10.16        0.00     22.77 o 
  -7  10   9      585.89      646.47     49.64 o 
  -6  10   9      159.99      167.85     23.96 o 
  -5  10   9     5061.47     4894.50    107.67 o 
  -4  10   9      324.41      307.39     28.17 o 
  -3  10   9     4984.25     5115.17    108.91 o 
  -2  10   9     2822.25     2710.91     64.18 o 
  -1  10   9     1584.93     1641.42     47.29 o 
   0  10   9     1863.02     1813.99     60.60 o 
   1  10   9    13433.99    12830.55    234.48 o 
   2  10   9      116.95      128.33     20.43 o 
   3  10   9     2886.67     2997.03     79.50 o 
   4  10   9       79.04       82.97     21.30 o 
   5  10   9      429.22      400.90     35.00 o 
   6  10   9      519.61      535.46     41.94 o 
   7  10   9     1672.34     1833.23     69.13 o 
   8  10   9        0.10        0.00     22.91 o 
   9  10   9     1184.56     1198.36     67.30 o 
  10  10   9        0.40        0.00     27.28 o 
  11  10   9     1414.91     1409.49     76.57 o 
 -11  11   9       61.82       52.82     35.47 o 
 -10  11   9      153.90      144.84     39.06 o 
  -9  11   9      174.17      187.18     42.36 o 
  -8  11   9      606.95      642.14     53.11 o 
  -7  11   9       48.03        3.29     25.37 o 
  -6  11   9      501.78      497.95     45.47 o 
  -5  11   9      114.39      107.75     21.46 o 
  -4  11   9     1741.29     1749.77     63.00 o 
  -3  11   9     1875.31     1816.36     57.63 o 
  -2  11   9     1344.16     1398.85     49.62 o 
  -1  11   9      120.57      114.99     21.57 o 
   0  11   9       27.53        9.91     16.91 o 
   1  11   9       40.68       27.80     19.09 o 
   2  11   9      945.04      835.01     40.62 o 
   3  11   9     1120.98     1159.05     52.36 o 
   4  11   9      222.94      191.97     31.65 o 
   5  11   9      127.09      119.18     30.95 o 
   6  11   9        0.13        0.00     14.65 o 
   7  11   9      487.75      475.74     42.42 o 
   8  11   9       66.04       72.14     26.52 o 
   9  11   9      464.00      454.13     49.28 o 
  10  11   9       17.46        3.21     30.32 o 
  11  11   9       35.94       45.21     31.91 o 
 -10  12   9      439.09      405.39     54.68 o 
  -9  12   9       47.13       50.59     33.81 o 
  -8  12   9       19.28       21.99     23.24 o 
  -7  12   9       38.20        9.10     25.09 o 
  -6  12   9      702.52      728.45     54.36 o 
  -5  12   9       52.60       61.28     23.68 o 
  -4  12   9      917.82      884.78     44.33 o 
  -3  12   9      535.61      608.78     36.60 o 
  -2  12   9     1115.17     1225.29     53.04 o 
  -1  12   9      224.53      224.10     30.78 o 
   0  12   9     2612.17     2513.05     71.60 o 
   1  12   9       58.27       53.28     18.05 o 
   2  12   9     1917.77     1972.25     69.12 o 
   3  12   9        0.16        0.00     15.88 o 
   4  12   9      358.02      369.30     35.44 o 
   5  12   9       49.76       23.45     21.18 o 
   6  12   9      673.65      640.95     47.60 o 
   7  12   9        7.80        0.00     23.37 o 
   8  12   9     1220.98     1180.94     69.44 o 
   9  12   9        1.54        7.65     18.67 o 
  10  12   9      721.55      649.82     60.45 o 
  -9  13   9       86.82       35.23     36.83 o 
  -8  13   9       61.50        0.24     31.47 o 
  -7  13   9        9.58        0.00     24.72 o 
  -6  13   9       71.53       74.99     33.78 o 
  -5  13   9      259.24      277.95     36.28 o 
  -4  13   9      187.63      217.47     33.88 o 
  -3  13   9      383.02      364.92     34.60 o 
  -2  13   9      287.99      330.50     37.77 o 
  -1  13   9      279.54      283.34     34.02 o 
   0  13   9      301.54      333.21     35.06 o 
   1  13   9      311.36      354.80     35.40 o 
   2  13   9      198.25      202.32     31.52 o 
   3  13   9       45.15       37.96     24.33 o 
   4  13   9       60.96       63.51     26.20 o 
   5  13   9        7.36        0.00     20.46 o 
   6  13   9       73.77       65.13     27.89 o 
   7  13   9       61.65       34.31     27.74 o 
   8  13   9      290.44      278.23     45.45 o 
   9  13   9       42.71       34.62     34.98 o 
  -8  14   9       17.13        0.00     28.72 o 
  -7  14   9      101.99       68.52     35.22 o 
  -6  14   9      300.25      311.25     45.18 o 
  -5  14   9      452.99      429.50     45.07 o 
  -4  14   9       35.14       10.28     25.12 o 
  -3  14   9      172.07      177.78     34.88 o 
  -2  14   9       38.66       29.01     30.89 o 
  -1  14   9     1132.96     1160.04     57.17 o 
   0  14   9      578.39      533.86     48.98 o 
   1  14   9     1048.62     1061.54     61.88 o 
   2  14   9       84.44       51.40     30.21 o 
   3  14   9      307.95      325.28     37.65 o 
   4  14   9        1.65        5.59     18.75 o 
   5  14   9      138.22      163.30     33.13 o 
   6  14   9      230.73      253.35     39.20 o 
   7  14   9      501.24      484.09     52.64 o 
   8  14   9        7.95        0.40     25.81 o 
  -6  15   9       20.14       17.42     28.50 o 
  -5  15   9      338.04      324.85     62.16 o 
  -4  15   9       49.31       59.27     29.18 o 
  -3  15   9      315.89      288.29     43.35 o 
  -2  15   9        0.61        0.00     23.72 o 
  -1  15   9       14.68        0.00     29.02 o 
   0  15   9        2.69        0.00     22.48 o 
   1  15   9       10.53        0.00     29.89 o 
   2  15   9       33.14        0.00     30.25 o 
   3  15   9       90.12       50.39     32.84 o 
   4  15   9       15.35        0.00     25.70 o 
   5  15   9       10.75        3.64     24.24 o 
   6  15   9       47.72        2.28     43.11 o 
  -4  16   9      388.71      396.88     54.00 o 
  -3  16   9      156.98      153.49     59.52 o 
  -2  16   9      237.70      269.61     49.54 o 
  -1  16   9      128.66      141.92     40.99 o 
   0  16   9      418.82      434.65     59.15 o 
   1  16   9      714.99      737.37     60.33 o 
   2  16   9      324.36      361.38     50.41 o 
   3  16   9      131.84      130.78     47.21 o 
   4  16   9       33.02       27.46     31.21 o 
 -14   0  10        6.08        0.00     48.66 o 
 -12   0  10     1149.46     1178.24     83.76 o 
 -10   0  10      529.39      520.74     54.33 o 
  -8   0  10      236.13      279.42     38.09 o 
  -6   0  10     2435.89     2510.47     71.50 o 
  -4   0  10     2710.47     2645.98     76.68 o 
  -2   0  10      139.04      166.74     15.28 o 
   0   0  10    40949.68    45629.02    986.19 o 
   2   0  10     2471.11     2453.29     65.72 o 
   4   0  10     4634.42     4824.51    120.58 o 
   6   0  10     2369.02     2054.98     67.39 o 
   8   0  10      972.06      937.20     44.23 o 
  10   0  10     1299.75     1279.42     62.40 o 
  12   0  10     3411.12     3453.96    108.08 o 
  14   0  10     1124.07     1177.82    121.90 o 
 -14   1  10      691.08      674.36     60.76 o 
 -13   1  10      292.71      273.12     43.33 o 
 -12   1  10      692.07      675.81     48.08 o 
 -11   1  10     1341.64     1409.46     61.43 o 
 -10   1  10      913.12      927.40     48.08 o 
  -9   1  10       16.29       14.80     12.85 o 
  -8   1  10     1010.89      990.24     36.55 o 
  -7   1  10        6.59        0.69      9.17 o 
  -6   1  10     3796.77     3198.06     69.71 o 
  -5   1  10    20056.99    20064.07    337.73 o 
  -4   1  10    12523.95    11308.26    209.99 o 
  -3   1  10      414.14      462.04     15.79 o 
  -2   1  10       40.28       39.69      8.14 o 
  -1   1  10    52332.66    49266.00    734.22 o 
   0   1  10    40924.38    40400.73    605.62 o 
   1   1  10     3449.22     3750.26     70.83 o 
   2   1  10    16897.03    15650.21    258.07 o 
   3   1  10     4050.01     4379.67     77.00 o 
   4   1  10      140.79      119.84     10.94 o 
   5   1  10        7.60        9.23      6.27 o 
   6   1  10     6273.42     6424.51    113.58 o 
   7   1  10     3886.97     3593.62     73.41 o 
   8   1  10     5055.81     4878.16     95.53 o 
   9   1  10     1419.52     1411.24     44.20 o 
  10   1  10       50.90       61.91     16.87 o 
  11   1  10      998.81      900.27     41.11 o 
  12   1  10     2221.30     2199.73     71.62 o 
  13   1  10     1736.26     1836.52     76.19 o 
  14   1  10      481.55      469.27     41.54 o 
 -14   2  10      104.34      106.49     41.44 o 
 -13   2  10       20.71       23.09     36.65 o 
 -12   2  10        7.85        0.00     20.66 o 
 -11   2  10     2224.27     2145.60     74.90 o 
 -10   2  10      206.47      219.69     30.74 o 
  -9   2  10       59.67       47.04     18.77 o 
  -8   2  10      162.94      176.69     18.73 o 
  -7   2  10      617.06      682.49     29.80 o 
  -6   2  10      305.15      362.18     21.14 o 
  -5   2  10       14.97       37.83     21.58 o 
  -4   2  10     1702.84     1683.89     51.09 o 
  -3   2  10     5907.89     5597.32     98.07 o 
  -2   2  10      494.61      514.10     19.48 o 
  -1   2  10      340.48      439.96     16.54 o 
   0   2  10     2600.48     2708.53     50.84 o 
   1   2  10     2036.41     2071.60     45.65 o 
   2   2  10     4850.56     4657.86     86.91 o 
   3   2  10     8514.41     8909.41    149.02 o 
   4   2  10      432.89      422.35     17.93 o 
   5   2  10     2237.95     2047.69     45.67 o 
   6   2  10      180.13      216.82     17.37 o 
   7   2  10     1305.94     1305.33     38.15 o 
   8   2  10      520.44      496.06     26.38 o 
   9   2  10     1268.30     1253.02     41.98 o 
  10   2  10      303.50      344.99     26.40 o 
  11   2  10     2219.16     2326.08     64.01 o 
  12   2  10       57.20       42.05     26.66 o 
  13   2  10      669.88      689.39     48.40 o 
  14   2  10        0.20        0.00     30.40 o 
 -14   3  10       72.29       32.34     31.74 o 
 -13   3  10      801.29      768.04     60.59 o 
 -12   3  10      717.83      676.17     54.49 o 
 -11   3  10      908.77      767.89     53.74 o 
 -10   3  10       26.31       24.94     20.81 o 
  -9   3  10     3657.95     3577.44     99.47 o 
  -8   3  10       69.47       71.79     16.18 o 
  -7   3  10      784.59      766.96     32.55 o 
  -6   3  10     1777.29     1974.23     52.24 o 
  -5   3  10     8868.79     8521.74    155.64 o 
  -4   3  10     4201.94     4379.43     88.31 o 
  -3   3  10    26623.06    26449.97    403.11 o 
  -2   3  10     5894.96     5714.86     96.88 o 
  -1   3  10    10618.52    10179.40    162.58 o 
   0   3  10      117.28      113.77     10.63 o 
   1   3  10     7113.00     6747.12    111.84 o 
   2   3  10       10.84       11.10      8.14 o 
   3   3  10     2153.27     2140.24     42.71 o 
   4   3  10     9395.16     9860.47    161.56 o 
   5   3  10     1844.42     1802.27     42.44 o 
   6   3  10     2530.63     2525.86     55.78 o 
   7   3  10     3911.79     4039.68     82.34 o 
   8   3  10     2498.01     2248.37     55.42 o 
   9   3  10        5.36        0.00     11.20 o 
  10   3  10      227.36      214.53     27.88 o 
  11   3  10     1711.53     1688.61     64.57 o 
  12   3  10      727.36      767.66     47.66 o 
  13   3  10     1276.30     1216.77     67.10 o 
  14   3  10      114.07      115.82     42.86 o 
 -14   4  10        5.96        2.26     24.37 o 
 -13   4  10       39.06       41.72     31.22 o 
 -12   4  10      129.43      137.79     35.53 o 
 -11   4  10       15.15        8.81     19.42 o 
 -10   4  10     1494.55     1589.45     71.06 o 
  -9   4  10     1035.81     1025.38     42.87 o 
  -8   4  10      385.43      399.62     27.05 o 
  -7   4  10      488.21      503.17     28.72 o 
  -6   4  10       99.29      105.69     15.45 o 
  -5   4  10      151.44      164.40     13.07 o 
  -4   4  10      891.99      816.03     25.79 o 
  -3   4  10     4452.67     4516.30     81.63 o 
  -2   4  10       80.54      110.15     11.32 o 
  -1   4  10       26.51       18.55      8.62 o 
   0   4  10    10338.16    11790.33    191.95 o 
   1   4  10    12285.75    12876.77    203.55 o 
   2   4  10     1196.19     1309.18     32.66 o 
   3   4  10     3191.66     3624.32     69.42 o 
   4   4  10     3678.39     3777.45     73.19 o 
   5   4  10     5463.10     5712.53    102.27 o 
   6   4  10      740.66      767.20     27.83 o 
   7   4  10      257.69      320.89     21.10 o 
   8   4  10       94.12       76.24     15.74 o 
   9   4  10       37.43        9.62     14.10 o 
  10   4  10      197.83      189.92     26.53 o 
  11   4  10       49.36       64.33     24.48 o 
  12   4  10     1180.81     1146.32     63.49 o 
  13   4  10      179.85      189.03     37.52 o 
  14   4  10      805.20      863.48     72.09 o 
 -14   5  10      636.84      735.64     75.61 o 
 -13   5  10       43.13       18.57     28.96 o 
 -12   5  10     2018.07     1978.83     86.64 o 
 -11   5  10        1.10        0.00     19.85 o 
 -10   5  10     2774.98     2777.83    114.78 o 
  -9   5  10      281.81      253.67     30.19 o 
  -8   5  10     1804.85     1899.58     61.62 o 
  -7   5  10       79.61      106.27     18.18 o 
  -6   5  10     2944.84     2800.78     59.55 o 
  -5   5  10     3053.55     3205.97     65.16 o 
  -4   5  10    33720.61    33088.29    505.15 o 
  -3   5  10     5701.01     6065.00    106.23 o 
  -2   5  10    17093.04    17890.25    280.72 o 
  -1   5  10     2102.86     1884.77     42.45 o 
   0   5  10    13458.97    12055.83    193.32 o 
   1   5  10    11967.44    10949.72    176.89 o 
   2   5  10    24960.53    23551.88    361.90 o 
   3   5  10     4863.55     5084.16    110.54 o 
   4   5  10      483.94      546.99     26.02 o 
   5   5  10     1238.01     1230.73     38.74 o 
   6   5  10     4001.82     3929.00     77.93 o 
   7   5  10      106.38      107.94     19.76 o 
   8   5  10      258.95      224.34     23.39 o 
   9   5  10      237.65      239.25     26.81 o 
  10   5  10      889.53      877.30     47.68 o 
  11   5  10      509.89      484.48     44.72 o 
  12   5  10     1144.24     1117.61     64.83 o 
  13   5  10        0.62        0.00     22.13 o 
 -13   6  10        7.48        0.00     27.71 o 
 -12   6  10       85.74       71.43     42.91 o 
 -11   6  10      595.48      521.96     50.41 o 
 -10   6  10      110.88      115.11     27.32 o 
  -9   6  10      400.04      387.28     35.04 o 
  -8   6  10       28.47       19.98     16.68 o 
  -7   6  10       34.96       23.58     17.33 o 
  -6   6  10      444.19      500.30     23.55 o 
  -5   6  10      420.59      430.07     21.63 o 
  -4   6  10       13.10       24.75     10.76 o 
  -3   6  10     1958.80     1989.84     46.82 o 
  -2   6  10      931.74     1005.49     30.87 o 
  -1   6  10     1998.90     1976.17     45.53 o 
   0   6  10    16256.88    15057.03    238.92 o 
   1   6  10     5715.86     5160.70     92.11 o 
   2   6  10      700.38      724.74     24.78 o 
   3   6  10     1606.26     1675.99     46.98 o 
   4   6  10     1514.89     1679.33     48.15 o 
   5   6  10      401.85      379.26     25.19 o 
   6   6  10    11422.12    11692.61    232.72 o 
   7   6  10      192.01      200.17     22.53 o 
   8   6  10        4.60        0.00     15.99 o 
   9   6  10       16.88        3.58     18.56 o 
  10   6  10       76.65       35.31     22.11 o 
  11   6  10       35.32       54.70     22.99 o 
  12   6  10      406.75      398.50     45.08 o 
  13   6  10      422.24      426.82     48.83 o 
 -13   7  10      713.56      633.44     71.17 o 
 -12   7  10       90.28       83.00     42.76 o 
 -11   7  10     1526.73     1569.64     86.42 o 
 -10   7  10      669.33      703.81     46.66 o 
  -9   7  10     2963.26     3109.20    103.78 o 
  -8   7  10        1.68        8.00     18.58 o 
  -7   7  10     4365.47     4527.61    110.71 o 
  -6   7  10     1028.45     1029.72     39.13 o 
  -5   7  10    17633.53    17208.88    276.30 o 
  -4   7  10      408.19      336.16     21.08 o 
  -3   7  10    14383.01    14227.45    243.51 o 
  -2   7  10      463.58      476.73     23.69 o 
  -1   7  10    19607.02    19976.12    314.24 o 
   0   7  10     4481.03     4566.73     86.15 o 
   1   7  10    11645.39    10522.58    173.87 o 
   2   7  10      144.64      170.17     14.06 o 
   3   7  10     3926.53     3912.14     86.24 o 
   4   7  10       76.13       80.41     15.56 o 
   5   7  10      485.59      429.71     27.34 o 
   6   7  10      129.10      139.94     22.96 o 
   7   7  10     2706.70     2627.66     69.74 o 
   8   7  10      447.18      451.93     36.34 o 
   9   7  10      576.45      669.73     43.57 o 
  10   7  10       52.43        8.36     28.52 o 
  11   7  10      450.20      475.85     46.74 o 
  12   7  10       15.70        0.00     25.79 o 
  13   7  10      890.86      913.71     75.78 o 
 -12   8  10        9.30        5.99     29.73 o 
 -11   8  10       68.54       78.59     41.04 o 
 -10   8  10      220.82      258.39     41.69 o 
  -9   8  10        0.19        0.00     18.59 o 
  -8   8  10       52.75       57.71     18.98 o 
  -7   8  10       80.45       58.26     23.03 o 
  -6   8  10        5.18        2.25     12.10 o 
  -5   8  10        5.71        6.40     12.38 o 
  -4   8  10        3.96        0.90     13.20 o 
  -3   8  10       55.15       76.32     14.84 o 
  -2   8  10       98.01       76.90     16.22 o 
  -1   8  10     2145.93     2051.45     54.16 o 
   0   8  10     5414.17     5135.40     95.13 o 
   1   8  10     3185.40     3168.19     63.47 o 
   2   8  10      937.99      932.82     30.74 o 
   3   8  10     3154.16     3209.40     76.33 o 
   4   8  10     1702.96     1701.83     51.25 o 
   5   8  10     3857.72     3663.67     90.64 o 
   6   8  10       84.41       78.83     22.70 o 
   7   8  10      588.97      576.49     39.98 o 
   8   8  10      898.67     1020.31     51.27 o 
   9   8  10       59.38       67.91     25.76 o 
  10   8  10       51.76       50.95     31.10 o 
  11   8  10      459.57      517.60     49.54 o 
  12   8  10      162.01      191.02     39.53 o 
 -12   9  10      784.72      717.11     75.11 o 
 -11   9  10      234.58      226.06     41.42 o 
 -10   9  10     1092.29     1168.65     68.17 o 
  -9   9  10      402.20      436.79     45.70 o 
  -8   9  10     1634.47     1658.55     64.90 o 
  -7   9  10       87.74       96.40     23.59 o 
  -6   9  10     2468.36     2284.17     63.69 o 
  -5   9  10      509.13      628.87     33.79 o 
  -4   9  10     9506.24     9293.55    173.72 o 
  -3   9  10     1445.39     1659.59     46.49 o 
  -2   9  10     6166.08     6156.97    114.73 o 
  -1   9  10      423.68      485.42     25.66 o 
   0   9  10     8039.41     7508.58    134.52 o 
   1   9  10     3650.64     3839.43     80.05 o 
   2   9  10     4148.61     3856.73     88.45 o 
   3   9  10      200.18      206.91     21.93 o 
   4   9  10       72.02       51.08     18.33 o 
   5   9  10     1777.15     1668.69     60.11 o 
   6   9  10      581.75      638.38     40.57 o 
   7   9  10       94.18      103.25     23.08 o 
   8   9  10     1319.27     1414.31     61.68 o 
   9   9  10      406.10      413.85     43.28 o 
  10   9  10      123.62      133.97     37.70 o 
  11   9  10      109.53       93.87     39.90 o 
  12   9  10      536.48      576.23     57.06 o 
 -11  10  10        8.98        0.00     26.76 o 
 -10  10  10        7.61        0.00     24.51 o 
  -9  10  10       25.02        0.00     25.33 o 
  -8  10  10       10.87        0.37     18.78 o 
  -7  10  10        2.22       11.01     21.58 o 
  -6  10  10       88.38       58.62     25.22 o 
  -5  10  10      105.99       88.89     22.50 o 
  -4  10  10     1238.16     1153.28     45.13 o 
  -3  10  10       85.65       86.72     22.93 o 
  -2  10  10      156.64      134.98     19.59 o 
  -1  10  10      247.83      282.50     22.46 o 
   0  10  10     6328.37     6513.60    122.11 o 
   1  10  10     2334.57     2181.46     74.09 o 
   2  10  10     2679.46     2632.83     70.31 o 
   3  10  10      253.32      278.19     27.30 o 
   4  10  10      703.94      645.95     40.52 o 
   5  10  10      782.51      814.03     45.37 o 
   6  10  10      330.50      336.14     35.02 o 
   7  10  10        4.93        0.00     18.71 o 
   8  10  10      359.72      354.82     44.22 o 
   9  10  10      103.19       75.37     29.88 o 
  10  10  10      351.03      340.82     43.53 o 
  11  10  10        2.94        0.00     22.75 o 
 -11  11  10      223.29      218.26     48.30 o 
 -10  11  10      387.76      334.46     47.43 o 
  -9  11  10      725.85      723.87     60.79 o 
  -8  11  10      103.96      106.13     35.49 o 
  -7  11  10      803.63      802.03     56.68 o 
  -6  11  10      480.55      438.26     43.73 o 
  -5  11  10      896.55      912.69     43.32 o 
  -4  11  10     1266.60     1168.77     47.50 o 
  -3  11  10     4244.33     3984.15     93.29 o 
  -2  11  10      167.56      162.15     23.87 o 
  -1  11  10     3425.90     3248.46     75.02 o 
   0  11  10      600.32      602.09     36.68 o 
   1  11  10      957.28      951.89     42.81 o 
   2  11  10     3111.49     2905.17     77.60 o 
   3  11  10      543.71      553.97     39.20 o 
   4  11  10      691.30      687.16     43.32 o 
   5  11  10       39.49       31.14     22.20 o 
   6  11  10      462.91      460.80     40.60 o 
   7  11  10       70.09       48.55     26.41 o 
   8  11  10     1567.51     1606.28     77.71 o 
   9  11  10      110.62      122.06     35.79 o 
  10  11  10      408.23      416.84     49.71 o 
 -10  12  10       27.55       25.18     34.27 o 
  -9  12  10       17.96        1.81     30.48 o 
  -8  12  10       86.87       59.98     37.51 o 
  -7  12  10        1.99        0.00     25.99 o 
  -6  12  10      476.98      538.00     49.20 o 
  -5  12  10        8.89        0.00     18.49 o 
  -4  12  10      515.45      506.18     35.50 o 
  -3  12  10      194.74      200.40     27.19 o 
  -2  12  10      868.75      803.23     40.95 o 
  -1  12  10      763.29      768.07     44.80 o 
   0  12  10       46.27       34.16     18.91 o 
   1  12  10      892.55      900.93     43.68 o 
   2  12  10       43.69       29.38     23.09 o 
   3  12  10      596.91      613.32     42.82 o 
   4  12  10      438.26      387.05     37.69 o 
   5  12  10      135.33      116.20     26.95 o 
   6  12  10       18.84        0.93     20.12 o 
   7  12  10      308.71      306.64     46.92 o 
   8  12  10        0.61        0.00     25.65 o 
   9  12  10       47.76       66.35     28.71 o 
  10  12  10       15.47        0.00     27.47 o 
  -9  13  10      271.85      273.44     48.12 o 
  -8  13  10       99.51       93.44     37.37 o 
  -7  13  10       13.47        0.00     24.15 o 
  -6  13  10       13.11        0.00     23.91 o 
  -5  13  10      246.91      237.98     33.74 o 
  -4  13  10      502.49      513.78     41.44 o 
  -3  13  10      999.32      963.53     46.59 o 
  -2  13  10      289.20      270.65     34.58 o 
  -1  13  10     1656.07     1562.15     65.53 o 
   0  13  10      107.28      104.67     26.02 o 
   1  13  10     2011.72     2056.01     73.00 o 
   2  13  10      130.83      132.00     29.00 o 
   3  13  10      447.05      471.22     40.62 o 
   4  13  10      259.71      250.31     33.43 o 
   5  13  10       54.29       51.68     25.63 o 
   6  13  10       36.07       35.39     28.91 o 
   7  13  10      892.74      907.99     64.34 o 
   8  13  10       89.38      109.33     46.10 o 
   9  13  10      575.12      553.45     57.38 o 
  -8  14  10        2.23        2.88     30.69 o 
  -7  14  10        2.06        1.19     30.42 o 
  -6  14  10      110.03      120.20     46.83 o 
  -5  14  10       23.51        9.96     23.25 o 
  -4  14  10      224.24      220.74     36.87 o 
  -3  14  10       90.90       71.76     40.68 o 
  -2  14  10       12.30        0.00     20.27 o 
  -1  14  10       99.57      101.79     28.27 o 
   0  14  10      459.96      517.67     47.64 o 
   1  14  10      235.13      217.92     38.11 o 
   2  14  10      239.73      244.33     39.43 o 
   3  14  10        0.19       19.11     24.44 o 
   4  14  10      240.40      256.45     36.44 o 
   5  14  10      107.68      105.45     39.10 o 
   6  14  10      270.43      283.21     43.00 o 
   7  14  10       36.20        0.00     32.39 o 
  -6  15  10      326.89      305.68     47.98 o 
  -5  15  10       42.57       23.01     35.16 o 
  -4  15  10     1090.54     1182.33     72.13 o 
  -3  15  10       64.88       86.06     33.83 o 
  -2  15  10      662.54      662.42     55.55 o 
  -1  15  10        8.38        8.26     27.80 o 
   0  15  10      390.19      403.26     46.39 o 
   1  15  10       72.80       93.94     36.32 o 
   2  15  10      949.22     1020.74     65.05 o 
   3  15  10       10.90        0.00     27.04 o 
   4  15  10      100.14       67.61     36.32 o 
   5  15  10        7.01        0.00     26.21 o 
   6  15  10      281.61      285.79     50.06 o 
  -4  16  10        0.58        0.00     23.96 o 
  -3  16  10        0.84        7.30     38.47 o 
  -2  16  10       60.96       48.42     37.22 o 
  -1  16  10       46.77       53.93     36.60 o 
   0  16  10      111.92      105.33     45.84 o 
   1  16  10      164.36      193.70     44.84 o 
   2  16  10      121.57      116.08     40.32 o 
   3  16  10        9.91        4.36     24.95 o 
   4  16  10       66.66       57.10     35.90 o 
 -13   0  11       14.37        0.00     34.59 o 
 -11   0  11        3.35        0.00     27.97 o 
  -9   0  11     3760.68     3545.32    135.08 o 
  -7   0  11       94.41      122.06     24.98 o 
  -5   0  11    15323.00    15237.35    407.89 o 
  -3   0  11    15326.50    16357.18    362.43 o 
  -1   0  11       11.37      182.32     19.50 o 
   1   0  11     8647.88     8651.30    196.54 o 
   3   0  11     2953.95     2823.19     76.76 o 
   5   0  11      310.58      325.23     25.09 o 
   7   0  11      495.47      555.21     36.28 o 
   9   0  11       21.76       23.39     15.11 o 
  11   0  11      128.92      145.13     31.90 o 
  13   0  11       87.50       59.24     35.76 o 
 -14   1  11      161.73      165.50     41.52 o 
 -13   1  11      193.61      194.00     42.09 o 
 -12   1  11      905.20      799.60     51.74 o 
 -11   1  11     2716.06     2607.51     84.52 o 
 -10   1  11     1213.50     1363.44     61.71 o 
  -9   1  11      223.63      298.86     29.62 o 
  -8   1  11      807.17      813.78     33.34 o 
  -7   1  11      811.88      992.15     34.56 o 
  -6   1  11      971.37      897.70     31.04 o 
  -5   1  11     1952.69     1998.77     48.87 o 
  -4   1  11     6290.18     6399.16    118.69 o 
  -3   1  11       56.92       74.89      9.33 o 
  -2   1  11      273.98      257.67     13.41 o 
  -1   1  11    14749.21    15718.02    312.29 o 
   0   1  11    17276.08    16075.56    248.13 o 
   1   1  11    14346.31    14770.86    244.25 o 
   2   1  11    10220.39     9472.05    162.24 o 
   3   1  11     8011.52     7366.29    120.21 o 
   4   1  11     7141.35     7636.81    128.30 o 
   5   1  11     1136.94     1076.90     30.63 o 
   6   1  11     4430.13     4539.97     85.77 o 
   7   1  11     7774.48     7612.30    134.06 o 
   8   1  11     4955.50     4930.87     98.75 o 
   9   1  11     2036.86     1960.35     53.27 o 
  10   1  11     1231.26     1226.40     43.55 o 
  11   1  11     1946.05     1871.20     56.91 o 
  12   1  11     2418.11     2312.66     66.76 o 
  13   1  11      977.33     1053.16     56.75 o 
  14   1  11      656.01      691.80     55.89 o 
 -14   2  11      530.19      573.49     57.94 o 
 -13   2  11      306.15      319.96     49.10 o 
 -12   2  11        6.26        0.00     20.15 o 
 -11   2  11      135.19      164.08     31.12 o 
 -10   2  11      348.43      350.86     36.03 o 
  -9   2  11      253.56      303.47     29.50 o 
  -8   2  11      870.74      827.29     35.21 o 
  -7   2  11       27.86        4.18     11.99 o 
  -6   2  11       40.24       35.59     13.31 o 
  -5   2  11     2255.82     2262.94     54.06 o 
  -4   2  11     2702.12     2490.72     56.41 o 
  -3   2  11      826.11      780.82     22.58 o 
  -2   2  11     8256.36     9117.09    147.11 o 
  -1   2  11     4711.59     4991.39     93.44 o 
   0   2  11     1283.65     1443.13     33.33 o 
   1   2  11        6.64       17.39     10.16 o 
   2   2  11     7975.03     8704.81    158.91 o 
   3   2  11     1362.82     1280.92     34.73 o 
   4   2  11      147.28      196.73     13.76 o 
   5   2  11     1177.49     1204.31     34.17 o 
   6   2  11      758.34      753.21     27.59 o 
   7   2  11      140.62      156.62     17.89 o 
   8   2  11        4.09        0.00     11.28 o 
   9   2  11      515.54      474.74     28.04 o 
  10   2  11      213.68      215.20     22.24 o 
  11   2  11       45.60        6.59     21.63 o 
  12   2  11       67.20       73.05     28.50 o 
  13   2  11       25.89       21.46     24.96 o 
  14   2  11        4.19        0.00     24.61 o 
 -14   3  11      586.13      617.42     59.48 o 
 -13   3  11      302.16      339.44     45.56 o 
 -12   3  11     1048.31      941.78     63.14 o 
 -11   3  11     1242.85     1153.68     63.33 o 
 -10   3  11     1439.96     1415.73     59.12 o 
  -9   3  11       40.55       45.82     19.27 o 
  -8   3  11     1249.88     1312.96     44.71 o 
  -7   3  11      196.58      202.78     22.63 o 
  -6   3  11     8307.59     8023.07    150.62 o 
  -5   3  11       61.09       26.32     11.54 o 
  -4   3  11    11048.44    11574.04    203.45 o 
  -3   3  11       12.64       11.34      6.05 o 
  -2   3  11    13914.05    14086.18    221.11 o 
  -1   3  11     1856.11     2084.71     47.85 o 
   0   3  11    33944.95    34921.25    527.63 o 
   1   3  11      912.93     1054.53     28.16 o 
   2   3  11     6285.65     6555.37    110.63 o 
   3   3  11     8968.14     9637.98    157.08 o 
   4   3  11    11328.81    10038.46    161.10 o 
   5   3  11       36.94       18.23      9.34 o 
   6   3  11    11947.53    11407.44    188.45 o 
   7   3  11     4767.98     4914.37     94.31 o 
   8   3  11     1474.92     1464.67     43.34 o 
   9   3  11      633.17      694.27     32.38 o 
  10   3  11     1067.04     1059.44     45.30 o 
  11   3  11      470.80      427.80     35.13 o 
  12   3  11     1557.66     1483.25     63.63 o 
  13   3  11      362.35      345.97     43.91 o 
  14   3  11     1093.06     1003.01     65.43 o 
 -14   4  11      319.07      349.47     48.60 o 
 -13   4  11      358.39      363.66     48.95 o 
 -12   4  11      294.55      287.88     42.94 o 
 -11   4  11       50.07       62.41     32.89 o 
 -10   4  11      193.59      206.02     32.90 o 
  -9   4  11      649.88      641.59     35.16 o 
  -8   4  11      520.75      528.64     30.41 o 
  -7   4  11      109.17       86.85     17.73 o 
  -6   4  11     1894.55     1733.16     49.03 o 
  -5   4  11     3776.43     3662.00     79.53 o 
  -4   4  11      380.06      351.80     17.64 o 
  -3   4  11      865.52      927.66     27.73 o 
  -2   4  11       14.20       35.22     11.26 o 
  -1   4  11     8508.71     9814.46    164.21 o 
   0   4  11     4535.74     4325.17     85.70 o 
   1   4  11     1054.09      864.49     25.82 o 
   2   4  11     5555.15     5975.65    131.41 o 
   3   4  11       15.43       56.52      9.82 o 
   4   4  11     2182.66     2294.22     49.82 o 
   5   4  11      768.48      799.82     27.34 o 
   6   4  11       99.25      141.83     16.57 o 
   7   4  11      882.96      819.44     30.18 o 
   8   4  11      220.63      227.42     22.70 o 
   9   4  11       22.38       21.29     14.37 o 
  10   4  11      206.55      228.90     25.74 o 
  11   4  11       14.53        0.00     19.47 o 
  12   4  11        4.08        0.00     20.72 o 
  13   4  11        5.32        0.00     23.79 o 
 -13   5  11     1015.31      974.34     67.96 o 
 -12   5  11       37.59       35.27     26.84 o 
 -11   5  11     1663.58     1628.86     76.88 o 
 -10   5  11      111.77       97.46     31.25 o 
  -9   5  11      863.73      845.48     45.38 o 
  -8   5  11       35.50        0.00     17.66 o 
  -7   5  11     2444.33     2370.19     62.71 o 
  -6   5  11       69.99       73.41     11.94 o 
  -5   5  11    10700.81    10955.59    181.24 o 
  -4   5  11      304.37      302.99     19.17 o 
  -3   5  11     2314.52     2190.79     48.69 o 
  -2   5  11      642.95      582.66     22.87 o 
  -1   5  11    19596.69    21389.60    332.63 o 
   0   5  11       12.84       16.89      9.06 o 
   1   5  11    22878.29    22475.82    346.99 o 
   2   5  11       23.73       31.61      9.69 o 
   3   5  11    12189.41    11280.98    184.01 o 
   4   5  11     1043.21     1020.31     30.02 o 
   5   5  11     3711.64     3722.05     73.29 o 
   6   5  11      171.82      206.67     16.34 o 
   7   5  11     3254.00     3337.33     88.87 o 
   8   5  11      269.36      276.53     25.73 o 
   9   5  11       42.99       10.35     17.11 o 
  10   5  11      299.80      261.03     38.43 o 
  11   5  11      599.23      578.71     48.02 o 
  12   5  11       81.23       76.58     29.10 o 
  13   5  11     1542.90     1599.85     78.61 o 
 -13   6  11      350.36      364.87     59.64 o 
 -12   6  11      250.63      253.51     46.34 o 
 -11   6  11      446.54      479.77     49.19 o 
 -10   6  11      184.03      207.26     31.92 o 
  -9   6  11     1905.10     1825.69     65.92 o 
  -8   6  11      141.28      137.59     31.44 o 
  -7   6  11      340.60      364.21     30.66 o 
  -6   6  11     2345.35     2361.40     54.91 o 
  -5   6  11     1135.98     1198.37     35.55 o 
  -4   6  11     1597.75     1626.68     42.09 o 
  -3   6  11    10920.41    10774.15    178.12 o 
  -2   6  11     1737.53     1691.97     41.78 o 
  -1   6  11      966.40     1029.20     31.21 o 
   0   6  11       64.10       70.25     12.04 o 
   1   6  11      610.77      542.41     22.83 o 
   2   6  11        9.43        0.00      7.27 o 
   3   6  11      865.75      853.08     33.18 o 
   4   6  11      729.63      690.82     30.56 o 
   5   6  11     3203.98     3102.90     73.62 o 
   6   6  11        0.94       21.25     15.35 o 
   7   6  11        5.70        1.41     14.92 o 
   8   6  11      169.34      191.94     24.10 o 
   9   6  11        0.03        0.00     18.80 o 
  10   6  11       13.54        9.29     21.24 o 
  11   6  11       41.37       14.82     24.97 o 
  12   6  11        4.24        0.00     20.33 o 
  13   6  11       82.94       70.02     34.65 o 
 -13   7  11       38.65       51.44     37.21 o 
 -12   7  11      680.59      805.15     74.87 o 
 -11   7  11      212.83      217.17     42.22 o 
 -10   7  11     2916.90     3184.23     95.60 o 
  -9   7  11       73.55       96.43     26.14 o 
  -8   7  11      900.36      948.05     48.09 o 
  -7   7  11       12.98        0.00     16.22 o 
  -6   7  11     5120.31     4855.52    102.42 o 
  -5   7  11     1399.38     1638.69     44.74 o 
  -4   7  11    11847.61    10907.00    182.31 o 
  -3   7  11       67.28       72.14     13.10 o 
  -2   7  11     6730.00     6748.64    126.53 o 
  -1   7  11      719.74      766.86     28.67 o 
   0   7  11    12803.17    13169.15    214.36 o 
   1   7  11      183.57      190.45     19.20 o 
   2   7  11    16907.97    15389.09    234.64 o 
   3   7  11      256.62      288.34     22.73 o 
   4   7  11     3951.30     4039.38     89.85 o 
   5   7  11       54.45       44.25     14.16 o 
   6   7  11     1240.25     1230.42     45.22 o 
   7   7  11     1498.53     1480.43     51.47 o 
   8   7  11     3339.68     3336.80     92.89 o 
   9   7  11      377.03      403.12     41.85 o 
  10   7  11      131.66      116.96     31.28 o 
  11   7  11       22.10       26.69     29.75 o 
  12   7  11      909.12      873.62     61.44 o 
  13   7  11       14.63        9.30     25.71 o 
 -12   8  11      239.44      201.47     52.86 o 
 -11   8  11      152.45      155.72     42.24 o 
 -10   8  11      506.85      542.15     43.76 o 
  -9   8  11      300.91      308.61     33.83 o 
  -8   8  11     1888.80     1906.39     68.17 o 
  -7   8  11       26.14        9.14     17.77 o 
  -6   8  11       41.02       19.50     17.47 o 
  -5   8  11      637.00      654.09     32.87 o 
  -4   8  11     7433.77     7200.80    129.19 o 
  -3   8  11     1986.90     1899.79     49.03 o 
  -2   8  11     1834.93     1753.52     67.67 o 
  -1   8  11      177.47      195.96     19.08 o 
   0   8  11     1039.42     1059.85     34.77 o 
   1   8  11      804.86      807.10     30.39 o 
   2   8  11      570.73      562.80     24.46 o 
   3   8  11      333.26      307.07     24.46 o 
   4   8  11      147.27      162.08     21.69 o 
   5   8  11      370.04      362.99     26.79 o 
   6   8  11       94.87       97.53     20.97 o 
   7   8  11     1259.83     1250.02     54.77 o 
   8   8  11      121.48      128.74     27.71 o 
   9   8  11       72.40       74.93     31.06 o 
  10   8  11       16.29       22.08     22.39 o 
  11   8  11       44.88        1.15     30.81 o 
  12   8  11        4.49        4.37     21.77 o 
 -12   9  11      170.40      138.09     59.66 o 
 -11   9  11     1903.26     1832.74    106.11 o 
 -10   9  11      441.25      413.23     47.35 o 
  -9   9  11      834.76      785.14     57.34 o 
  -8   9  11       10.47        0.00     18.23 o 
  -7   9  11      185.45      190.93     29.29 o 
  -6   9  11       63.15       83.11     20.98 o 
  -5   9  11     3457.83     3435.66     82.42 o 
  -4   9  11     1040.01     1072.92     42.63 o 
  -3   9  11     4053.57     3981.20     82.71 o 
  -2   9  11     1383.21     1287.63     40.57 o 
  -1   9  11     6233.03     6334.37    117.34 o 
   0   9  11     3339.04     3072.65     68.41 o 
   1   9  11    11832.33    11802.12    198.39 o 
   2   9  11      548.42      567.49     31.87 o 
   3   9  11     5409.09     5401.11    120.52 o 
   4   9  11      648.87      652.49     34.75 o 
   5   9  11        7.26        0.00     15.92 o 
   6   9  11      448.65      422.46     37.49 o 
   7   9  11     3066.95     3132.22     91.68 o 
   8   9  11      466.90      481.69     45.48 o 
   9   9  11      424.09      405.55     45.17 o 
  10   9  11      132.37      144.22     36.14 o 
  11   9  11      309.05      337.63     46.72 o 
  12   9  11      502.61      529.75     55.45 o 
 -11  10  11      173.37      167.14     46.90 o 
 -10  10  11       21.79        0.00     27.01 o 
  -9  10  11      274.72      279.33     41.92 o 
  -8  10  11       54.66       44.44     28.17 o 
  -7  10  11      819.67      791.47     46.97 o 
  -6  10  11       38.67       46.07     19.90 o 
  -5  10  11      873.13      810.79     39.84 o 
  -4  10  11      492.91      479.62     33.05 o 
  -3  10  11     2343.16     2292.29     73.12 o 
  -2  10  11     1667.68     1674.97     48.64 o 
  -1  10  11      419.54      433.60     26.28 o 
   0  10  11     2029.73     2043.74     66.99 o 
   1  10  11     1478.43     1406.94     50.68 o 
   2  10  11      193.52      217.32     25.36 o 
   3  10  11       22.25        1.26     15.25 o 
   4  10  11      567.84      559.84     38.64 o 
   5  10  11      626.40      531.20     40.66 o 
   6  10  11       65.92       40.28     23.80 o 
   7  10  11        3.17        0.00     18.10 o 
   8  10  11      242.72      216.19     41.51 o 
   9  10  11      102.58      111.12     34.96 o 
  10  10  11        8.59        0.00     24.19 o 
  11  10  11       18.30        0.00     26.87 o 
 -11  11  11      356.49      388.82     84.50 o 
 -10  11  11      294.11      298.52     48.28 o 
  -9  11  11      331.30      340.46     45.68 o 
  -8  11  11      561.10      522.03     51.11 o 
  -7  11  11      134.46      138.92     32.96 o 
  -6  11  11       85.34       99.25     23.11 o 
  -5  11  11       17.37        0.00     18.01 o 
  -4  11  11      583.17      563.16     35.00 o 
  -3  11  11      742.69      804.99     39.80 o 
  -2  11  11     1395.51     1508.05     52.48 o 
  -1  11  11      269.63      326.61     25.30 o 
   0  11  11     7162.34     7138.14    147.15 o 
   1  11  11     3452.37     3364.67     85.80 o 
   2  11  11     3228.78     3197.87     88.18 o 
   3  11  11      280.55      309.27     33.90 o 
   4  11  11     1579.04     1594.14     62.68 o 
   5  11  11     1210.24     1272.85     66.30 o 
   6  11  11      124.13      124.76     27.27 o 
   7  11  11     1468.26     1461.16     73.09 o 
   8  11  11      294.11      284.22     40.45 o 
   9  11  11      340.36      360.99     47.61 o 
  10  11  11      119.94      133.04     38.87 o 
 -10  12  11       21.58        0.00     31.21 o 
  -9  12  11       27.38        3.95     31.61 o 
  -8  12  11      233.48      220.56     43.78 o 
  -7  12  11       94.56       88.93     35.59 o 
  -6  12  11       21.04        0.00     24.93 o 
  -5  12  11       92.44      102.92     28.96 o 
  -4  12  11      466.18      428.73     34.73 o 
  -3  12  11      480.20      479.02     34.91 o 
  -2  12  11      445.97      398.42     31.93 o 
  -1  12  11      142.77      169.99     28.65 o 
   0  12  11      681.23      725.99     39.80 o 
   1  12  11       97.04       94.98     26.54 o 
   2  12  11      350.72      320.12     35.78 o 
   3  12  11      737.11      749.67     47.23 o 
   4  12  11       67.18       45.15     24.34 o 
   5  12  11      115.38      100.52     32.38 o 
   6  12  11       20.91        0.00     23.91 o 
   7  12  11      148.53      145.87     38.91 o 
   8  12  11      127.77      109.11     37.40 o 
   9  12  11       16.55        0.00     27.30 o 
  -9  13  11       52.88       44.86     35.00 o 
  -8  13  11       30.18        0.00     29.52 o 
  -7  13  11       19.62        4.03     24.14 o 
  -6  13  11       21.85       10.87     25.21 o 
  -5  13  11       33.62       47.14     29.60 o 
  -4  13  11      332.03      333.64     36.88 o 
  -3  13  11       29.64       26.33     19.09 o 
  -2  13  11      513.35      508.34     40.96 o 
  -1  13  11     1630.01     1705.16     66.75 o 
   0  13  11      823.47      880.88     49.64 o 
   1  13  11      123.89      123.86     33.35 o 
   2  13  11     2659.13     2748.18     86.79 o 
   3  13  11      666.55      667.67     46.35 o 
   4  13  11      369.03      410.02     39.99 o 
   5  13  11       76.08       73.41     26.36 o 
   6  13  11      991.83     1038.75     65.51 o 
   7  13  11      146.09      158.27     47.57 o 
   8  13  11     1085.44     1119.14     73.48 o 
  -7  14  11       48.61       45.85     33.25 o 
  -6  14  11       16.61        0.00     27.98 o 
  -5  14  11      429.96      467.96     49.01 o 
  -4  14  11      284.88      262.46     43.44 o 
  -3  14  11      975.82      956.26     62.88 o 
  -2  14  11      161.97      186.49     39.32 o 
  -1  14  11      656.62      689.03     47.09 o 
   0  14  11        6.22        0.00     21.22 o 
   1  14  11        1.37        0.00     22.93 o 
   2  14  11        1.65       11.80     19.77 o 
   3  14  11       14.74       15.53     23.30 o 
   4  14  11      201.83      207.66     36.63 o 
   5  14  11       82.53       81.18     37.40 o 
   6  14  11       55.24       70.97     30.75 o 
   7  14  11       17.59        0.00     26.24 o 
  -6  15  11        8.13        3.05     29.79 o 
  -5  15  11      528.98      627.85     67.78 o 
  -4  15  11       10.03        0.00     27.52 o 
  -3  15  11      472.53      455.53     51.83 o 
  -2  15  11       10.68        0.00     26.23 o 
  -1  15  11      225.80      232.28     43.76 o 
   0  15  11      124.58      120.36     36.55 o 
   1  15  11     1950.99     2102.84     89.83 o 
   2  15  11       96.95      126.04     32.08 o 
   3  15  11      690.00      658.51     56.73 o 
   4  15  11       49.63        1.64     30.70 o 
   5  15  11      656.08      595.18     57.03 o 
   6  15  11       85.39       77.72     35.23 o 
  -4  16  11      185.91      177.60     70.46 o 
  -3  16  11      124.44      137.57     45.17 o 
  -2  16  11      445.72      506.72     63.33 o 
  -1  16  11        2.68        0.00     33.94 o 
   0  16  11       82.99       37.75     44.78 o 
   1  16  11       20.41       30.09     25.69 o 
   2  16  11       54.18       69.65     33.43 o 
   3  16  11        1.79        0.00     34.90 o 
 -14   0  12     1124.84      966.49    110.51 o 
 -12   0  12      614.50      533.35     62.42 o 
 -10   0  12      696.53      712.29     61.99 o 
  -8   0  12     5721.10     5642.60    184.64 o 
  -6   0  12     1797.79     1803.08     77.00 o 
  -4   0  12    12781.44    11855.54    260.76 o 
  -2   0  12    12279.55    11773.09    247.64 o 
   0   0  12    12299.21    12829.88    284.58 o 
   2   0  12    16589.92    15937.34    351.21 o 
   4   0  12     7135.36     7000.01    168.34 o 
   6   0  12     7926.21     7593.72    186.75 o 
   8   0  12     4569.56     4146.07    131.42 o 
  10   0  12      359.62      396.40     39.86 o 
  12   0  12     1038.10     1136.24     67.61 o 
  14   0  12      484.99      563.02     83.21 o 
 -14   1  12        2.35        0.00     25.49 o 
 -13   1  12        4.14        0.00     23.70 o 
 -12   1  12      516.26      523.46     44.60 o 
 -11   1  12      966.36      992.99     53.95 o 
 -10   1  12      179.11      153.20     28.60 o 
  -9   1  12      191.28      224.82     27.27 o 
  -8   1  12      635.12      591.55     36.25 o 
  -7   1  12     1212.59     1174.32     37.78 o 
  -6   1  12       44.44       17.45     14.29 o 
  -5   1  12      366.00      420.28     21.48 o 
  -4   1  12     1838.52     2008.40     49.09 o 
  -3   1  12     1159.06     1287.25     30.94 o 
  -2   1  12        3.33       12.39      5.77 o 
  -1   1  12     1650.94     1789.61     36.70 o 
   0   1  12    30915.49    34885.60    529.44 o 
   1   1  12     3228.91     3071.40     61.62 o 
   2   1  12     1449.63     1568.40     38.90 o 
   3   1  12     2558.49     2805.42     95.72 o 
   4   1  12     8386.04     8576.14    142.47 o 
   5   1  12     4158.96     4638.67     88.77 o 
   6   1  12     5047.77     4965.78     99.47 o 
   7   1  12     2826.43     3113.21     67.50 o 
   8   1  12     3238.15     3242.67     71.27 o 
   9   1  12     1408.88     1489.72     61.71 o 
  10   1  12     1302.22     1231.07     44.25 o 
  11   1  12      874.54      932.19     41.33 o 
  12   1  12      548.21      506.25     44.29 o 
  13   1  12      101.51       83.90     33.82 o 
  14   1  12      359.52      356.88     47.50 o 
 -14   2  12      344.85      336.21     49.48 o 
 -13   2  12     1128.68     1168.31     71.13 o 
 -12   2  12      228.48      230.47     39.50 o 
 -11   2  12     2299.78     2226.24     96.14 o 
 -10   2  12      487.03      514.93     39.23 o 
  -9   2  12     1010.94     1066.60     49.26 o 
  -8   2  12       34.75       14.38     14.26 o 
  -7   2  12      477.18      464.16     25.70 o 
  -6   2  12      288.37      319.63     21.06 o 
  -5   2  12       66.41       51.44     14.48 o 
  -4   2  12     2264.07     2130.30     68.84 o 
  -3   2  12    20739.60    19917.06    306.98 o 
  -2   2  12      980.15      946.48     26.11 o 
  -1   2  12    34874.55    34993.84    528.36 o 
   0   2  12     1583.96     1691.52     36.08 o 
   1   2  12    51298.46    49204.45    782.98 o 
   2   2  12      799.87      717.64     25.58 o 
   3   2  12    10358.47    10064.33    174.65 o 
   4   2  12     3336.44     3650.78     69.47 o 
   5   2  12      981.93      964.69     29.57 o 
   6   2  12       73.28       51.43     11.20 o 
   7   2  12     4736.42     4731.73     87.50 o 
   8   2  12       33.84       12.57     14.26 o 
   9   2  12     1251.21     1278.44     43.07 o 
  10   2  12       71.99       76.80     18.74 o 
  11   2  12      236.49      263.38     31.70 o 
  12   2  12        9.78        0.00     27.91 o 
  13   2  12      806.58      814.61     45.00 o 
  14   2  12      135.21      156.84     40.16 o 
 -14   3  12        2.08        0.00     24.66 o 
 -13   3  12        0.40        0.00     26.18 o 
 -12   3  12      114.54      108.75     43.44 o 
 -11   3  12     1150.38     1132.16     64.98 o 
 -10   3  12       61.59       62.21     25.85 o 
  -9   3  12       89.76       73.22     23.38 o 
  -8   3  12      148.75      133.82     18.95 o 
  -7   3  12     2856.08     2624.28     67.47 o 
  -6   3  12     1326.49     1310.54     41.47 o 
  -5   3  12      531.28      567.25     26.50 o 
  -4   3  12      423.26      422.99     22.52 o 
  -3   3  12      931.00      944.17     27.32 o 
  -2   3  12     2094.52     2132.66     47.70 o 
  -1   3  12    10542.46    10763.38    172.70 o 
   0   3  12     1721.30     1864.68     44.09 o 
   1   3  12     8937.62     9482.79    188.21 o 
   2   3  12      443.20      441.51     20.84 o 
   3   3  12        5.37       16.49      7.05 o 
   4   3  12     1238.99     1182.15     32.16 o 
   5   3  12     8481.78     8428.41    142.95 o 
   6   3  12     1945.23     1799.12     51.43 o 
   7   3  12     3980.37     4050.76     81.76 o 
   8   3  12      312.23      322.96     23.24 o 
   9   3  12     1467.61     1434.61     45.83 o 
  10   3  12      195.52      217.61     26.09 o 
  11   3  12      837.35      934.73     49.84 o 
  12   3  12      439.99      433.33     40.81 o 
  13   3  12      541.22      556.68     51.80 o 
 -14   4  12      877.93      845.65     63.17 o 
 -13   4  12      436.93      441.49     52.81 o 
 -12   4  12     3195.64     3082.66    110.16 o 
 -11   4  12      638.50      716.39     55.37 o 
 -10   4  12      797.13      932.31     57.22 o 
  -9   4  12     2420.42     2488.78     68.55 o 
  -8   4  12      979.11     1007.45     40.61 o 
  -7   4  12      468.17      490.65     28.13 o 
  -6   4  12     2598.87     2636.40     64.99 o 
  -5   4  12     5365.70     5347.56    162.47 o 
  -4   4  12    15174.23    14398.87    217.98 o 
  -3   4  12     1791.40     1830.45     43.52 o 
  -2   4  12     2256.84     2011.82     44.04 o 
  -1   4  12     2953.00     2798.13     55.55 o 
   0   4  12    12594.40    11784.70    189.14 o 
   1   4  12      117.16      154.61     13.58 o 
   2   4  12    35484.61    33631.10    511.13 o 
   3   4  12     1947.38     1738.38     51.08 o 
   4   4  12       20.36       34.45      9.77 o 
   5   4  12      289.05      276.94     17.24 o 
   6   4  12     3773.72     3775.39     76.27 o 
   7   4  12      186.35      232.80     19.59 o 
   8   4  12     2979.99     3119.27     73.01 o 
   9   4  12       67.99       75.55     20.36 o 
  10   4  12       13.87        2.66     17.06 o 
  11   4  12        7.30        3.71     15.07 o 
  12   4  12      157.38      161.68     44.28 o 
  13   4  12      397.79      348.94     44.26 o 
 -13   5  12        0.34       38.80     32.45 o 
 -12   5  12      160.28      167.40     42.71 o 
 -11   5  12       55.12       68.76     34.62 o 
 -10   5  12      609.05      610.31     49.35 o 
  -9   5  12        2.07        5.38     19.14 o 
  -8   5  12        5.81        0.00     12.56 o 
  -7   5  12      101.08      106.11     17.80 o 
  -6   5  12     3736.95     3637.62     82.76 o 
  -5   5  12      653.52      615.87     24.98 o 
  -4   5  12       62.47       53.73     11.27 o 
  -3   5  12     1607.08     1649.82     44.65 o 
  -2   5  12      555.14      516.88     22.12 o 
  -1   5  12      159.39      127.61     14.93 o 
   0   5  12     3554.57     3565.91     72.70 o 
   1   5  12     1350.23     1234.39     57.92 o 
   2   5  12    14853.33    15368.23    246.08 o 
   3   5  12     2831.19     2500.21     52.48 o 
   4   5  12     6606.82     6803.56    119.09 o 
   5   5  12      736.73      802.04     27.88 o 
   6   5  12     5400.02     5155.13     96.98 o 
   7   5  12       34.00       10.19     13.34 o 
   8   5  12       34.52        0.00     14.83 o 
   9   5  12       48.78       32.78     24.90 o 
  10   5  12      345.50      365.31     39.15 o 
  11   5  12       42.30       51.56     26.28 o 
  12   5  12      588.95      583.68     51.89 o 
  13   5  12       93.77       64.65     36.53 o 
 -13   6  12      506.13      545.08     67.87 o 
 -12   6  12     1032.87      955.81     66.36 o 
 -11   6  12      988.33     1077.04     66.13 o 
 -10   6  12     2530.90     2678.15     96.87 o 
  -9   6  12     1319.05     1436.45     58.99 o 
  -8   6  12     1429.97     1392.95     55.90 o 
  -7   6  12      682.37      677.13     38.67 o 
  -6   6  12     1274.07     1264.90     52.49 o 
  -5   6  12     4742.82     4461.76     86.61 o 
  -4   6  12     9972.33     9956.44    167.85 o 
  -3   6  12     1353.55     1292.74     49.56 o 
  -2   6  12     7552.38     7296.39    126.48 o 
  -1   6  12     3399.89     3215.21     63.87 o 
   0   6  12      943.73      758.26     27.43 o 
   1   6  12     4238.98     4066.73     78.08 o 
   2   6  12     2919.68     3030.89     62.83 o 
   3   6  12     5625.62     5794.48    104.43 o 
   4   6  12     1613.34     1486.44     53.05 o 
   5   6  12     1093.07     1098.48     40.57 o 
   6   6  12       39.06       41.85     14.72 o 
   7   6  12      176.36      146.58     21.78 o 
   8   6  12      217.73      209.81     25.90 o 
   9   6  12      128.55      146.40     29.97 o 
  10   6  12      192.85      192.86     41.12 o 
  11   6  12       31.70        0.00     23.88 o 
  12   6  12      438.53      466.22     48.79 o 
  13   6  12      481.25      518.72     52.89 o 
 -13   7  12      116.01      114.28     47.78 o 
 -12   7  12        7.19        0.00     27.27 o 
 -11   7  12     1291.90     1196.43     70.68 o 
 -10   7  12        0.84        3.28     22.89 o 
  -9   7  12       15.90        7.58     19.65 o 
  -8   7  12       12.11        0.00     17.32 o 
  -7   7  12      146.28      146.63     27.18 o 
  -6   7  12        3.64        0.28     15.03 o 
  -5   7  12     1427.89     1424.01     44.91 o 
  -4   7  12      104.71      127.13     16.78 o 
  -3   7  12     1064.59     1075.23     34.60 o 
  -2   7  12     1767.47     1783.86     45.48 o 
  -1   7  12        1.63        0.00      7.93 o 
   0   7  12      180.69      214.57     17.78 o 
   1   7  12     7356.29     7629.51    132.87 o 
   2   7  12      170.88      155.97     15.58 o 
   3   7  12     6175.27     6192.10    124.34 o 
   4   7  12       18.10       16.87     15.16 o 
   5   7  12     3648.13     3794.18     87.50 o 
   6   7  12       71.60      101.04     19.57 o 
   7   7  12     1264.43     1411.64     50.99 o 
   8   7  12       36.26       34.42     20.64 o 
   9   7  12      154.82      149.81     33.22 o 
  10   7  12      106.42       88.27     29.25 o 
  11   7  12      206.52      179.03     36.80 o 
  12   7  12       11.94        0.00     31.47 o 
 -12   8  12      260.97      280.90     57.01 o 
 -11   8  12     1250.84     1216.02     86.38 o 
 -10   8  12      768.07      710.73     50.94 o 
  -9   8  12     2607.31     2595.65     99.82 o 
  -8   8  12     1206.94     1310.63     57.39 o 
  -7   8  12      658.78      660.19     41.72 o 
  -6   8  12      746.97      741.97     42.26 o 
  -5   8  12     4241.58     4110.69    103.11 o 
  -4   8  12      383.93      378.72     24.73 o 
  -3   8  12     8937.43     9139.03    158.57 o 
  -2   8  12     1606.08     1527.37     42.97 o 
  -1   8  12      629.32      689.11     28.75 o 
   0   8  12     1532.46     1405.23     40.83 o 
   1   8  12     6447.58     6583.30    119.44 o 
   2   8  12      681.99      671.77     27.23 o 
   3   8  12     2887.19     2783.40     70.39 o 
   4   8  12       29.18        3.03     13.74 o 
   5   8  12     1869.46     1833.66     56.27 o 
   6   8  12        7.67        3.14     12.83 o 
   7   8  12     1010.27     1027.15     50.44 o 
   8   8  12      223.44      244.79     35.29 o 
   9   8  12      351.45      313.42     38.78 o 
  10   8  12        4.12        0.00     18.09 o 
  11   8  12       39.31       46.69     25.91 o 
  12   8  12      107.21       72.27     37.07 o 
 -12   9  12       15.75        0.00     30.69 o 
 -11   9  12       44.25        2.48     37.26 o 
 -10   9  12      229.55      258.35     40.65 o 
  -9   9  12       33.25        0.00     22.26 o 
  -8   9  12       32.99       36.45     26.00 o 
  -7   9  12      183.49      145.63     31.46 o 
  -6   9  12      399.64      378.02     33.18 o 
  -5   9  12       38.19       51.44     17.48 o 
  -4   9  12      878.22      962.64     46.52 o 
  -3   9  12     1596.67     1366.56     42.95 o 
  -2   9  12       23.33       21.44     13.49 o 
  -1   9  12     1124.66     1305.90     41.37 o 
   0   9  12     4058.95     4198.10     85.78 o 
   1   9  12       63.33       92.39     18.86 o 
   2   9  12     2515.99     2673.94     96.68 o 
   3   9  12       24.12       17.49     16.57 o 
   4   9  12      210.53      216.32     24.12 o 
   5   9  12      376.92      379.45     30.04 o 
   6   9  12     2073.80     2043.95     69.25 o 
   7   9  12      373.56      357.74     40.24 o 
   8   9  12      426.12      451.25     45.55 o 
   9   9  12        3.16        0.00     20.24 o 
  10   9  12       40.61       31.71     23.60 o 
  11   9  12      338.22      308.44     43.89 o 
 -11  10  12       64.66       73.47     39.57 o 
 -10  10  12     1310.00     1293.68     74.95 o 
  -9  10  12       53.73       59.09     30.19 o 
  -8  10  12     1031.47     1008.47     62.12 o 
  -7  10  12      432.13      391.34     36.76 o 
  -6  10  12      816.13      824.61     46.43 o 
  -5  10  12      186.29      178.76     24.56 o 
  -4  10  12     3282.19     3201.96     80.47 o 
  -3  10  12      144.51      131.83     22.87 o 
  -2  10  12     2675.19     2698.23     76.90 o 
  -1  10  12       14.39        8.76     14.85 o 
   0  10  12    11175.63    11094.04    191.34 o 
   1  10  12       28.21       35.53     19.15 o 
   2  10  12     4992.18     4878.46    138.15 o 
   3  10  12       47.13       43.35     18.52 o 
   4  10  12      337.92      332.56     33.01 o 
   5  10  12      151.88      154.17     28.66 o 
   6  10  12      121.22      142.06     27.41 o 
   7  10  12      196.45      188.34     35.60 o 
   8  10  12     1144.08     1069.79     64.12 o 
   9  10  12        0.89        8.63     26.12 o 
  10  10  12       86.17       84.38     39.81 o 
  11  10  12        2.08        0.00     25.79 o 
 -10  11  12       41.49       43.37     31.13 o 
  -9  11  12       16.56       23.10     26.73 o 
  -8  11  12        4.25        0.00     23.50 o 
  -7  11  12       76.72       80.50     32.06 o 
  -6  11  12       11.87       13.43     16.64 o 
  -5  11  12      586.16      557.98     36.62 o 
  -4  11  12        6.34        3.26     13.76 o 
  -3  11  12        2.07        0.00     15.58 o 
  -2  11  12      226.24      249.04     26.82 o 
  -1  11  12      125.63      110.08     19.69 o 
   0  11  12     1137.54     1106.96     46.71 o 
   1  11  12     2352.19     2226.20     67.02 o 
   2  11  12       48.82       30.56     18.66 o 
   3  11  12     1220.42     1237.35     55.39 o 
   4  11  12       37.01       43.34     28.23 o 
   5  11  12     1630.87     1620.11     65.63 o 
   6  11  12     1166.35     1240.51     66.98 o 
   7  11  12      676.19      646.52     53.45 o 
   8  11  12      570.19      548.65     51.89 o 
   9  11  12       31.67       19.90     28.20 o 
  10  11  12      132.39      151.41     39.23 o 
 -10  12  12       30.53        0.00     47.30 o 
  -9  12  12      751.84      699.95     61.61 o 
  -8  12  12        9.31        0.00     23.92 o 
  -7  12  12       84.19       50.54     31.21 o 
  -6  12  12        8.36        0.00     20.21 o 
  -5  12  12      391.39      431.36     39.65 o 
  -4  12  12       48.99       62.28     21.71 o 
  -3  12  12     1537.53     1532.39     55.76 o 
  -2  12  12      872.64      912.06     43.32 o 
  -1  12  12     1168.36     1189.05     54.28 o 
   0  12  12      369.19      379.77     33.54 o 
   1  12  12     3544.06     3583.91    110.80 o 
   2  12  12      168.89      157.14     29.28 o 
   3  12  12     2327.82     2128.79     74.31 o 
   4  12  12      216.50      232.56     34.27 o 
   5  12  12      257.63      265.29     38.00 o 
   6  12  12      277.50      266.62     43.78 o 
   7  12  12      807.50      841.58     60.57 o 
   8  12  12      118.43      127.37     37.60 o 
   9  12  12      182.87      192.97     39.30 o 
  -8  13  12        0.03       11.73     30.53 o 
  -7  13  12        2.44        0.00     24.29 o 
  -6  13  12      163.99      176.28     37.28 o 
  -5  13  12       79.00       96.31     41.58 o 
  -4  13  12      176.82      185.81     39.61 o 
  -3  13  12       98.93       84.43     26.40 o 
  -2  13  12        4.37        0.00     16.11 o 
  -1  13  12        2.93        0.00     15.74 o 
   0  13  12       56.83       76.76     27.16 o 
   1  13  12      374.43      356.11     40.89 o 
   2  13  12       92.43      104.68     31.15 o 
   3  13  12      383.58      387.82     42.66 o 
   4  13  12      477.20      413.60     43.63 o 
   5  13  12      779.65      710.15     55.92 o 
   6  13  12      213.52      254.51     41.08 o 
   7  13  12      987.57     1039.40     69.17 o 
   8  13  12       90.73       81.70     34.89 o 
  -7  14  12        1.79        0.00     23.07 o 
  -6  14  12      104.76       42.67     33.10 o 
  -5  14  12       90.59       74.80     31.79 o 
  -4  14  12     1342.81     1370.95     73.36 o 
  -3  14  12      788.19      838.43     60.74 o 
  -2  14  12     1065.88      994.60     55.58 o 
  -1  14  12       17.87       29.00     21.51 o 
   0  14  12      881.01      921.45     59.91 o 
   1  14  12      120.37      152.05     45.71 o 
   2  14  12     1539.43     1599.96     76.82 o 
   3  14  12      385.79      412.58     44.11 o 
   4  14  12      744.78      811.55     59.27 o 
   5  14  12      211.32      214.89     42.70 o 
   6  14  12      415.67      411.17     50.58 o 
   7  14  12      125.97       84.93     39.65 o 
  -6  15  12        7.77        0.00     37.44 o 
  -5  15  12       12.78       12.99     30.78 o 
  -4  15  12        6.58        0.00     31.15 o 
  -3  15  12        5.41        0.00     24.96 o 
  -2  15  12        0.30        0.00     27.95 o 
  -1  15  12       55.32       39.43     32.96 o 
   0  15  12      224.53      217.61     41.64 o 
   1  15  12       27.71       30.50     31.12 o 
   2  15  12      456.28      485.50     51.24 o 
   3  15  12       89.36      102.66     47.53 o 
   4  15  12      325.32      338.86     47.83 o 
   5  15  12      121.50      147.44     37.06 o 
  -3  16  12      334.72      390.54     55.76 o 
  -2  16  12      195.15      199.25     49.63 o 
  -1  16  12      586.78      562.52     64.71 o 
   0  16  12       42.81       64.67     33.82 o 
   1  16  12      542.32      505.78     56.62 o 
   2  16  12      369.10      388.18     49.88 o 
   3  16  12      507.58      601.58     63.89 o 
 -13   0  13       25.56       11.63     39.64 o 
 -11   0  13     3306.82     3190.78    136.07 o 
  -9   0  13     2652.28     2794.42    117.89 o 
  -7   0  13     3869.54     4018.74    140.80 o 
  -5   0  13      810.51      863.61     51.96 o 
  -3   0  13     4327.82     4407.46    113.81 o 
  -1   0  13     7890.55     8211.67    214.48 o 
   1   0  13    49926.26    51825.16   1098.37 o 
   3   0  13    36207.03    36171.18    774.71 o 
   5   0  13    23626.74    23652.06    518.92 o 
   7   0  13    15455.06    15174.11    349.47 o 
   9   0  13     2896.18     2640.38    152.05 o 
  11   0  13     2116.21     1938.62     82.46 o 
  13   0  13      834.53      844.30     94.69 o 
 -14   1  13      314.07      321.58     49.75 o 
 -13   1  13      424.35      411.90     54.07 o 
 -12   1  13        6.10        0.00     21.56 o 
 -11   1  13       62.80       57.57     23.30 o 
 -10   1  13       14.24        0.00     19.20 o 
  -9   1  13      257.01      253.78     30.13 o 
  -8   1  13      499.50      501.20     34.74 o 
  -7   1  13       86.07       68.58     13.40 o 
  -6   1  13     2234.92     2370.08     56.92 o 
  -5   1  13      173.90      144.45     14.65 o 
  -4   1  13     1660.92     1668.48     43.24 o 
  -3   1  13     3225.30     3135.65     61.47 o 
  -2   1  13     8574.59     9345.95    153.05 o 
  -1   1  13      197.17      229.15     13.76 o 
   0   1  13     5457.90     5504.94    109.85 o 
   1   1  13     1758.87     2010.66     71.00 o 
   2   1  13     2859.78     3118.77     65.52 o 
   3   1  13     3307.35     3595.56     73.56 o 
   4   1  13       65.94       50.99      9.34 o 
   5   1  13       74.05       72.46     11.12 o 
   6   1  13      659.34      649.54     26.22 o 
   7   1  13      610.68      614.91     27.62 o 
   8   1  13       67.52       60.14     15.32 o 
   9   1  13       14.95       13.22     13.18 o 
  10   1  13      247.92      251.58     24.75 o 
  11   1  13      580.24      517.32     36.50 o 
  12   1  13      315.49      327.01     42.54 o 
  13   1  13       35.71       39.52     29.03 o 
  14   1  13        2.44        0.00     28.20 o 
 -14   2  13      324.54      290.67     52.64 o 
 -13   2  13      149.32      169.62     37.54 o 
 -12   2  13     1042.86      978.73     64.11 o 
 -11   2  13     1037.24     1105.03     56.86 o 
 -10   2  13     2829.86     2921.01     98.53 o 
  -9   2  13      642.60      590.77     40.90 o 
  -8   2  13      550.02      542.95     35.80 o 
  -7   2  13      204.60      192.22     19.84 o 
  -6   2  13     2195.17     2095.02     53.32 o 
  -5   2  13      660.32      580.99     26.41 o 
  -4   2  13     4041.10     4211.03    114.97 o 
  -3   2  13    10806.26    11553.57    185.35 o 
  -2   2  13      521.70      550.79     21.63 o 
  -1   2  13     5744.48     5824.76    105.03 o 
   0   2  13    44742.23    46480.99    741.18 o 
   1   2  13      318.35      335.34     20.32 o 
   2   2  13    10806.05    10410.66    258.23 o 
   3   2  13     2329.42     2607.30     58.89 o 
   4   2  13    16184.35    15957.71    252.19 o 
   5   2  13      968.78      964.00     29.85 o 
   6   2  13    11431.82    11293.22    188.01 o 
   7   2  13     1142.96     1165.64     37.85 o 
   8   2  13     5831.99     5432.05    105.36 o 
   9   2  13      176.21      196.79     22.01 o 
  10   2  13     1427.10     1486.71     52.67 o 
  11   2  13       54.61       11.54     20.91 o 
  12   2  13     1318.97     1253.57     59.34 o 
  13   2  13       65.49       86.06     30.91 o 
 -14   3  13     1207.26     1271.59     79.39 o 
 -13   3  13        2.41       14.13     22.52 o 
 -12   3  13      736.95      728.49     58.83 o 
 -11   3  13        0.62        7.01     19.09 o 
 -10   3  13      373.57      370.96     36.09 o 
  -9   3  13      238.99      283.27     32.84 o 
  -8   3  13      750.97      730.05     34.75 o 
  -7   3  13      611.17      569.86     29.77 o 
  -6   3  13      245.38      230.82     21.23 o 
  -5   3  13      356.38      368.24     23.20 o 
  -4   3  13     3494.88     3576.17     68.90 o 
  -3   3  13      107.58      123.61     12.03 o 
  -2   3  13       40.11       35.17      9.29 o 
  -1   3  13     1356.28     1357.48     33.86 o 
   0   3  13       10.01       23.79      8.69 o 
   1   3  13     7130.22     7291.45    122.33 o 
   2   3  13     1434.56     1533.24     42.91 o 
   3   3  13      640.51      637.15     26.42 o 
   4   3  13       76.39       79.77     10.98 o 
   5   3  13       53.40       46.29     11.54 o 
   6   3  13      563.38      591.46     27.91 o 
   7   3  13      171.76      179.81     17.74 o 
   8   3  13      924.88      993.94     36.80 o 
   9   3  13      161.21      149.15     21.18 o 
  10   3  13      182.29      205.21     30.99 o 
  11   3  13      580.18      583.60     43.32 o 
  12   3  13      397.88      422.89     39.88 o 
  13   3  13       26.26        1.54     25.54 o 
 -13   4  13      509.23      518.73     55.46 o 
 -12   4  13      482.17      523.57     53.13 o 
 -11   4  13     2154.48     2289.45     90.59 o 
 -10   4  13     3004.36     2961.63    100.71 o 
  -9   4  13     1589.01     1562.89     60.97 o 
  -8   4  13     1341.23     1342.08     47.82 o 
  -7   4  13     1392.84     1314.74     49.88 o 
  -6   4  13     4509.67     4767.76    101.34 o 
  -5   4  13    11554.66    11351.76    204.46 o 
  -4   4  13      776.80      736.03     26.19 o 
  -3   4  13     1746.52     1790.73     47.27 o 
  -2   4  13     6526.56     6896.66    118.13 o 
  -1   4  13     1684.06     1818.04     42.05 o 
   0   4  13     4261.64     4030.29     73.33 o 
   1   4  13    15312.50    15820.55    249.35 o 
   2   4  13      609.38      640.48     24.10 o 
   3   4  13    11935.57    11988.94    289.00 o 
   4   4  13      904.39     1021.66     30.76 o 
   5   4  13     4101.13     4004.05     78.25 o 
   6   4  13      517.95      502.55     23.28 o 
   7   4  13    10161.43     9818.11    169.22 o 
   8   4  13      677.98      641.70     35.13 o 
   9   4  13      804.73      855.38     42.18 o 
  10   4  13      318.64      328.93     33.51 o 
  11   4  13      517.46      528.82     41.93 o 
  12   4  13      185.21      215.05     37.83 o 
  13   4  13      614.64      592.41     56.05 o 
 -13   5  13      925.76      888.27     67.00 o 
 -12   5  13      117.47      109.85     39.69 o 
 -11   5  13      538.27      570.71     51.66 o 
 -10   5  13        4.90        0.00     18.36 o 
  -9   5  13     1134.07     1194.33     49.81 o 
  -8   5  13        2.21        0.00     13.88 o 
  -7   5  13       48.77       45.27     16.35 o 
  -6   5  13       26.74        4.02     13.14 o 
  -5   5  13        2.10        5.52      7.31 o 
  -4   5  13      429.23      406.76     20.99 o 
  -3   5  13      550.06      522.66     23.10 o 
  -2   5  13     1057.04     1087.60     32.25 o 
  -1   5  13     1915.58     1885.95     46.82 o 
   0   5  13      248.14      274.16     16.82 o 
   1   5  13      125.49       81.60     11.31 o 
   2   5  13     6169.75     6854.95    119.63 o 
   3   5  13      301.11      274.48     18.77 o 
   4   5  13      441.19      431.49     20.70 o 
   5   5  13     2835.61     2845.24     58.58 o 
   6   5  13       82.11      101.07     22.80 o 
   7   5  13       48.44       26.53     15.27 o 
   8   5  13       86.01       71.99     22.80 o 
   9   5  13        0.14        0.00     16.56 o 
  10   5  13       48.69       45.51     26.35 o 
  11   5  13      233.85      246.56     36.83 o 
  12   5  13      126.54      113.40     39.68 o 
  13   5  13       32.31       13.70     30.87 o 
 -13   6  13      556.68      544.03     67.64 o 
 -12   6  13      623.34      639.92     60.18 o 
 -11   6  13     1790.49     1732.89     82.69 o 
 -10   6  13     2139.15     2196.60     87.17 o 
  -9   6  13     1823.17     1792.45     66.19 o 
  -8   6  13      126.93      159.37     26.13 o 
  -7   6  13     1126.91     1159.00     49.71 o 
  -6   6  13     4155.19     4368.41     96.75 o 
  -5   6  13     4821.24     5093.00     99.67 o 
  -4   6  13     3581.21     3293.53     68.76 o 
  -3   6  13     5959.52     6038.39    109.66 o 
  -2   6  13      273.12      239.79     17.38 o 
  -1   6  13     2638.65     2574.41     56.28 o 
   0   6  13    11569.02    10731.71    177.71 o 
   1   6  13     1439.90     1372.14     37.52 o 
   2   6  13     5294.38     5188.56     95.74 o 
   3   6  13     5807.56     6175.79    110.61 o 
   4   6  13     2860.81     2994.15     71.75 o 
   5   6  13     1586.27     1552.75     48.49 o 
   6   6  13     1654.61     1685.98     52.52 o 
   7   6  13     3478.96     3501.05     85.51 o 
   8   6  13      647.50      678.24     41.32 o 
   9   6  13      305.87      310.56     36.74 o 
  10   6  13       34.50       11.46     24.79 o 
  11   6  13      398.74      405.74     43.88 o 
  12   6  13      191.76      216.29     42.35 o 
  13   6  13      339.93      342.25     46.05 o 
 -13   7  13       40.66        0.00     73.41 o 
 -12   7  13      441.71      497.77     62.92 o 
 -11   7  13       22.31        7.64     27.84 o 
 -10   7  13      550.46      544.02     50.71 o 
  -9   7  13       12.52        5.18     19.03 o 
  -8   7  13     1972.24     1881.07     81.22 o 
  -7   7  13       54.47       51.24     25.15 o 
  -6   7  13        2.57        0.00     13.87 o 
  -5   7  13       90.22       82.62     19.49 o 
  -4   7  13      184.66      184.16     19.44 o 
  -3   7  13       26.09       19.67     13.68 o 
  -2   7  13     1379.45     1601.66     43.62 o 
  -1   7  13      338.84      352.78     20.85 o 
   0   7  13      421.55      477.97     23.71 o 
   1   7  13      169.94      153.96     16.78 o 
   2   7  13      651.49      674.05     27.20 o 
   3   7  13      515.99      569.86     29.94 o 
   4   7  13      303.57      272.88     23.12 o 
   5   7  13     1722.09     1644.91     52.59 o 
   6   7  13       25.10       21.79     12.66 o 
   7   7  13      673.27      682.69     41.66 o 
   8   7  13      188.94      174.30     33.55 o 
   9   7  13       78.01       72.08     26.17 o 
  10   7  13       34.41       39.36     34.82 o 
  11   7  13       24.51        0.00     24.44 o 
  12   7  13       35.17       19.28     26.98 o 
 -12   8  13      689.14      769.33     77.52 o 
 -11   8  13     1211.48     1233.63     87.76 o 
 -10   8  13     2729.29     2644.18     99.52 o 
  -9   8  13      809.91      889.33     51.59 o 
  -8   8  13     1309.72     1371.93     59.76 o 
  -7   8  13      896.62      943.75     48.48 o 
  -6   8  13     1250.67     1287.09     53.92 o 
  -5   8  13      284.83      317.74     25.52 o 
  -4   8  13     3366.29     3286.98     71.83 o 
  -3   8  13      104.82      107.92     16.25 o 
  -2   8  13     1382.91     1313.46     39.88 o 
  -1   8  13     1578.99     1550.79     47.46 o 
   0   8  13     2657.03     2803.33     63.55 o 
   1   8  13      305.86      363.38     27.78 o 
   2   8  13     3957.93     3993.99     90.53 o 
   3   8  13     1019.80     1031.59     41.10 o 
   4   8  13     2752.44     2803.26     72.57 o 
   5   8  13      164.67      165.86     22.68 o 
   6   8  13     2106.01     1992.09     60.96 o 
   7   8  13     1376.18     1172.24     60.97 o 
   8   8  13     1077.00     1120.46     60.83 o 
   9   8  13        7.19        0.00     18.90 o 
  10   8  13      138.85      125.78     35.36 o 
  11   8  13       51.79       29.93     30.30 o 
  12   8  13      652.81      726.52     61.26 o 
 -12   9  13        0.84        7.12     39.50 o 
 -11   9  13       77.99       38.67     43.92 o 
 -10   9  13       16.15       18.76     24.92 o 
  -9   9  13      363.81      397.27     39.93 o 
  -8   9  13      179.06      202.84     31.48 o 
  -7   9  13      153.57      124.45     27.23 o 
  -6   9  13        1.20        0.00     14.32 o 
  -5   9  13      139.12      154.30     23.78 o 
  -4   9  13     2818.34     2792.79     81.18 o 
  -3   9  13      132.21      125.68     20.23 o 
  -2   9  13     2886.46     2860.77     66.33 o 
  -1   9  13        1.36        3.81      9.86 o 
   0   9  13      164.44      121.79     17.40 o 
   1   9  13      186.98      229.55     25.46 o 
   2   9  13      215.12      250.35     24.39 o 
   3   9  13      746.44      724.89     34.46 o 
   4   9  13      679.72      659.02     35.92 o 
   5   9  13      317.83      269.32     27.90 o 
   6   9  13      479.12      513.56     43.83 o 
   7   9  13      239.79      277.95     37.00 o 
   8   9  13       19.64        8.48     22.03 o 
   9   9  13       12.21        0.00     23.01 o 
  10   9  13       55.89       53.91     30.76 o 
  11   9  13       59.76        9.64     32.71 o 
 -11  10  13     1303.78     1374.54    114.40 o 
 -10  10  13      300.47      324.51     46.13 o 
  -9  10  13      714.64      777.71     59.79 o 
  -8  10  13      245.32      253.62     36.36 o 
  -7  10  13      722.65      698.28     45.93 o 
  -6  10  13      281.75      273.95     35.35 o 
  -5  10  13     2144.37     2239.60     73.32 o 
  -4  10  13        1.75       17.79     18.01 o 
  -3  10  13      769.87      802.41     39.29 o 
  -2  10  13        8.34        6.85     14.50 o 
  -1  10  13     1891.75     1809.57     51.36 o 
   0  10  13      296.88      330.16     29.58 o 
   1  10  13     8810.68     8982.46    175.62 o 
   2  10  13        7.61        5.11     14.50 o 
   3  10  13     3048.10     3031.77     74.79 o 
   4  10  13      282.61      289.17     28.29 o 
   5  10  13     2315.53     2192.23     75.71 o 
   6  10  13       23.68       39.74     21.31 o 
   7  10  13     3180.05     3420.77    111.28 o 
   8  10  13       25.68       35.20     26.07 o 
   9  10  13      623.74      634.89     55.36 o 
  10  10  13       23.40       22.60     31.78 o 
  11  10  13      213.14      208.19     47.98 o 
 -10  11  13       38.61       43.94     39.02 o 
  -9  11  13      313.15      293.39     46.85 o 
  -8  11  13       48.86       47.88     28.97 o 
  -7  11  13       12.69        7.51     22.88 o 
  -6  11  13       24.63       29.53     20.15 o 
  -5  11  13      151.21      128.85     27.08 o 
  -4  11  13      323.70      328.62     31.12 o 
  -3  11  13     1381.98     1258.80     49.63 o 
  -2  11  13      640.04      580.06     35.57 o 
  -1  11  13       10.68       10.12     17.51 o 
   0  11  13       23.12       31.94     16.94 o 
   1  11  13       87.60       67.34     21.42 o 
   2  11  13      482.86      428.73     34.07 o 
   3  11  13     2492.39     2393.73    109.04 o 
   4  11  13      150.52      140.00     26.69 o 
   5  11  13        5.82        2.17     21.25 o 
   6  11  13      196.30      231.37     40.07 o 
   7  11  13      351.85      311.69     47.05 o 
   8  11  13       23.59       25.61     25.28 o 
   9  11  13        0.11        0.65     21.01 o 
  10  11  13       39.15       24.06     39.75 o 
  -9  12  13        0.02        0.00     31.40 o 
  -8  12  13      165.71      149.31     47.88 o 
  -7  12  13        1.54        0.00     21.75 o 
  -6  12  13      897.16      825.87     58.89 o 
  -5  12  13      144.37      130.70     37.01 o 
  -4  12  13     2177.63     2122.57     88.12 o 
  -3  12  13      110.46      128.42     24.88 o 
  -2  12  13      651.39      719.61     44.94 o 
  -1  12  13       14.60        6.09     20.86 o 
   0  12  13     1080.87     1079.31     47.76 o 
   1  12  13       45.12       67.30     28.36 o 
   2  12  13     5256.38     5103.85    128.51 o 
   3  12  13       36.55        0.00     19.91 o 
   4  12  13     1881.74     1710.30     68.70 o 
   5  12  13      504.87      543.75     50.47 o 
   6  12  13     2192.88     2397.16     94.09 o 
   7  12  13      112.18      126.41     35.60 o 
   8  12  13     1804.52     2040.20     93.13 o 
   9  12  13       54.91       35.88     39.95 o 
  -8  13  13      198.61      208.60     52.03 o 
  -7  13  13       22.80        0.00     27.40 o 
  -6  13  13       38.80        1.08     33.62 o 
  -5  13  13        9.39        0.00     22.58 o 
  -4  13  13      430.22      461.46     37.46 o 
  -3  13  13       97.41      107.94     28.29 o 
  -2  13  13      554.31      572.15     43.54 o 
  -1  13  13       89.96       58.51     31.60 o 
   0  13  13      166.14      160.28     33.00 o 
   1  13  13        0.17       24.16     32.58 o 
   2  13  13      260.80      315.60     38.96 o 
   3  13  13        0.20        8.37     24.99 o 
   4  13  13      131.92      132.98     41.26 o 
   5  13  13       78.67       46.66     31.19 o 
   6  13  13      228.89      233.94     40.78 o 
   7  13  13       41.03       33.06     32.85 o 
   8  13  13       54.79       49.38     41.46 o 
  -7  14  13       73.02       51.20     33.21 o 
  -6  14  13        1.48        0.00     27.36 o 
  -5  14  13      610.64      640.86     56.60 o 
  -4  14  13      485.88      432.47     58.80 o 
  -3  14  13      288.53      326.06     45.96 o 
  -2  14  13      185.94      193.12     32.17 o 
  -1  14  13      436.73      468.49     44.30 o 
   0  14  13       58.92       65.91     26.69 o 
   1  14  13     2463.67     2363.95     91.17 o 
   2  14  13      211.48      177.05     43.19 o 
   3  14  13     2608.79     2764.91    100.93 o 
   4  14  13      174.04      197.18     35.94 o 
   5  14  13     1351.29     1503.37     78.48 o 
   6  14  13      444.53      442.53     53.49 o 
   7  14  13     1434.11     1425.66     81.74 o 
  -5  15  13       14.43       16.59     31.84 o 
  -4  15  13        8.32       13.04     27.55 o 
  -3  15  13      276.76      314.25     45.13 o 
  -2  15  13      128.12      125.98     38.17 o 
  -1  15  13      265.16      298.05     42.83 o 
   0  15  13      199.88      209.88     42.64 o 
   1  15  13       54.54       68.76     34.20 o 
   2  15  13       17.60        0.00     28.44 o 
   3  15  13      173.88      178.88     47.98 o 
   4  15  13       20.46        0.00     28.71 o 
   5  15  13       73.74       88.77     34.20 o 
  -3  16  13       94.75       94.71     67.71 o 
  -2  16  13       86.27      111.15     44.00 o 
  -1  16  13       29.97       14.07     37.12 o 
   0  16  13      397.25      366.08     51.50 o 
   1  16  13      609.28      632.06     59.13 o 
   2  16  13      867.62      938.05     76.02 o 
 -14   0  14      231.23      199.91     71.38 o 
 -12   0  14       19.35       36.36     32.42 o 
 -10   0  14      808.20      782.32     67.40 o 
  -8   0  14     2243.38     2270.53    100.40 o 
  -6   0  14      851.18      837.13     55.25 o 
  -4   0  14      632.21      682.79     32.01 o 
  -2   0  14     2479.38     2770.34     94.34 o 
   0   0  14    21017.25    22300.28    871.77 o 
   2   0  14     2086.14     2466.78     70.92 o 
   4   0  14    10033.17    10327.04    239.59 o 
   6   0  14     9896.56     9505.63    228.57 o 
   8   0  14     7083.72     6973.16    182.11 o 
  10   0  14     1910.46     2040.35     81.63 o 
  12   0  14     2780.34     2718.80    120.61 o 
 -14   1  14      557.08      601.03     60.84 o 
 -13   1  14      107.60      135.81     39.21 o 
 -12   1  14     1222.48     1256.23     63.64 o 
 -11   1  14     1250.91     1325.61     62.06 o 
 -10   1  14     2375.02     2400.18     84.71 o 
  -9   1  14      312.02      315.60     37.94 o 
  -8   1  14     1566.03     1634.31     58.41 o 
  -7   1  14     1540.57     1332.47     51.07 o 
  -6   1  14     1169.16     1323.84     39.70 o 
  -5   1  14     1087.73     1016.26     33.53 o 
  -4   1  14     3111.56     3434.30     65.57 o 
  -3   1  14       41.69       39.14      9.83 o 
  -2   1  14     8955.69     9408.94    154.53 o 
  -1   1  14    17554.21    18035.21    301.21 o 
   0   1  14     8408.81     8148.59    134.62 o 
   1   1  14    12416.52    12041.78    204.68 o 
   2   1  14    12943.43    12661.79    215.22 o 
   3   1  14    11982.76    11902.75    205.29 o 
   4   1  14     2585.41     2397.39     51.23 o 
   5   1  14     2079.27     2112.13     53.59 o 
   6   1  14     1409.61     1416.48     39.44 o 
   7   1  14     1979.11     1902.71     49.48 o 
   8   1  14     1236.23     1359.01     43.32 o 
   9   1  14      115.59      131.34     20.96 o 
  10   1  14       25.92       37.99     16.83 o 
  11   1  14      157.62      151.26     26.07 o 
  12   1  14       11.57       13.38     19.55 o 
  13   1  14      140.04      157.34     38.75 o 
 -14   2  14       53.97       32.47     41.33 o 
 -13   2  14      194.64      144.43     42.88 o 
 -12   2  14       94.06       88.26     31.63 o 
 -11   2  14     1019.44      886.88     53.52 o 
 -10   2  14     1020.56     1037.23     53.48 o 
  -9   2  14      492.19      579.36     40.20 o 
  -8   2  14       29.84       22.93     18.13 o 
  -7   2  14      112.36      135.26     17.54 o 
  -6   2  14      676.69      775.06     31.75 o 
  -5   2  14     5072.79     5308.65    106.15 o 
  -4   2  14    11547.23    11334.85    200.71 o 
  -3   2  14      252.88      249.52     14.96 o 
  -2   2  14       58.76       46.07      8.80 o 
  -1   2  14       49.21       43.89      9.40 o 
   0   2  14       21.96       13.57      9.68 o 
   1   2  14    12121.51    12419.40    211.38 o 
   2   2  14     1601.42     1468.33     39.37 o 
   3   2  14     8449.67     8363.78    149.55 o 
   4   2  14       67.07       44.65     13.07 o 
   5   2  14     7685.40     7293.75    126.95 o 
   6   2  14     1284.96     1289.06     41.33 o 
   7   2  14     9415.26     9324.09    176.37 o 
   8   2  14     1252.46     1192.96     40.03 o 
   9   2  14     2263.05     2206.42     62.81 o 
  10   2  14        5.19        0.00     15.21 o 
  11   2  14     2350.37     2439.25     78.69 o 
  12   2  14        0.55        0.00     17.99 o 
  13   2  14      448.46      470.78     47.51 o 
 -14   3  14        4.67        0.00     39.23 o 
 -13   3  14     1190.95     1271.13     76.51 o 
 -12   3  14      183.74      174.28     37.97 o 
 -11   3  14     2585.80     2600.24     96.96 o 
 -10   3  14       50.91       41.72     24.53 o 
  -9   3  14     8738.93     8581.04    189.93 o 
  -8   3  14      613.87      695.13     40.70 o 
  -7   3  14      431.87      479.42     27.83 o 
  -6   3  14      692.89      708.06     31.60 o 
  -5   3  14     5255.01     5074.96    103.81 o 
  -4   3  14    10930.67    11100.09    181.32 o 
  -3   3  14    12097.36    11731.42    189.66 o 
  -2   3  14       87.07      112.04     14.34 o 
  -1   3  14     4634.58     4476.92     81.72 o 
   0   3  14      385.46      397.25     18.21 o 
   1   3  14     1269.05     1132.16     30.34 o 
   2   3  14     4682.00     4531.32     89.62 o 
   3   3  14    22603.05    21861.03    362.24 o 
   4   3  14     5110.42     5359.84    105.57 o 
   5   3  14     5255.31     5010.64     93.32 o 
   6   3  14     1290.21     1368.85     39.18 o 
   7   3  14      917.32      942.82     34.50 o 
   8   3  14        0.26        0.00     15.39 o 
   9   3  14     1115.59     1177.82     52.79 o 
  10   3  14      496.27      467.68     38.27 o 
  11   3  14      222.58      241.48     35.86 o 
  12   3  14        6.82        0.00     17.07 o 
  13   3  14      143.21      154.35     37.15 o 
 -13   4  14       38.06       50.42     31.31 o 
 -12   4  14        0.52        0.00     28.97 o 
 -11   4  14      566.42      611.30     53.18 o 
 -10   4  14     1227.20     1160.07     65.59 o 
  -9   4  14      445.86      395.22     36.15 o 
  -8   4  14      231.13      251.91     24.69 o 
  -7   4  14     1905.83     1836.92     54.35 o 
  -6   4  14     1719.60     1713.88     61.34 o 
  -5   4  14     5931.60     5736.53    115.56 o 
  -4   4  14     3510.10     3440.14     96.13 o 
  -3   4  14     1036.78     1107.73     32.38 o 
  -2   4  14      931.85      958.00     29.27 o 
  -1   4  14      296.82      246.45     15.83 o 
   0   4  14     1131.60     1086.25     33.20 o 
   1   4  14     1646.46     1777.86     41.09 o 
   2   4  14     3354.13     3086.02     61.75 o 
   3   4  14       72.87       82.98     14.44 o 
   4   4  14     3338.42     3444.81    108.79 o 
   5   4  14     2575.54     2492.28     55.61 o 
   6   4  14     5654.25     5359.59    100.89 o 
   7   4  14     1074.95     1117.94     44.01 o 
   8   4  14     3845.71     3681.48     91.49 o 
   9   4  14      313.26      321.73     31.92 o 
  10   4  14     1192.78     1230.87     55.90 o 
  11   4  14       26.29        0.00     20.20 o 
  12   4  14     1000.49     1031.66     58.25 o 
  13   4  14      252.66      260.85     49.17 o 
 -13   5  14       29.34        0.00     34.89 o 
 -12   5  14     2818.75     2951.89    114.86 o 
 -11   5  14       18.72       17.61     27.74 o 
 -10   5  14     3637.21     3701.07    110.10 o 
  -9   5  14      400.18      429.36     41.31 o 
  -8   5  14     1474.22     1525.61     53.90 o 
  -7   5  14      151.19      139.29     20.56 o 
  -6   5  14     1606.20     1561.98     49.20 o 
  -5   5  14        0.68       14.41     10.89 o 
  -4   5  14     8024.39     8502.15    145.81 o 
  -3   5  14     4132.58     3882.37     76.19 o 
  -2   5  14     4162.65     3976.51     76.84 o 
  -1   5  14      273.98      276.26     19.02 o 
   0   5  14     5558.31     5718.45    102.48 o 
   1   5  14        3.33       18.82     11.59 o 
   2   5  14    13140.30    13893.33    223.57 o 
   3   5  14     1636.87     1545.08     39.61 o 
   4   5  14      670.92      636.92     25.15 o 
   5   5  14        4.81        7.61     10.52 o 
   6   5  14      522.97      550.90     29.17 o 
   7   5  14       16.40       13.62     18.34 o 
   8   5  14     1432.47     1581.81     60.34 o 
   9   5  14       71.25       10.34     21.52 o 
  10   5  14      208.03      222.54     30.99 o 
  11   5  14       61.54       38.38     29.58 o 
  12   5  14       51.91       48.02     31.31 o 
  13   5  14        6.01        9.55     26.27 o 
 -13   6  14      110.40      100.28     44.56 o 
 -12   6  14       28.08       19.65     39.49 o 
 -11   6  14      490.54      541.95     53.51 o 
 -10   6  14      183.25      215.04     37.14 o 
  -9   6  14       14.16        9.19     16.78 o 
  -8   6  14     1210.32     1198.07     61.32 o 
  -7   6  14      310.05      301.71     32.75 o 
  -6   6  14      893.05      885.05     38.28 o 
  -5   6  14     3766.44     3973.34     80.74 o 
  -4   6  14     1060.19      982.98     33.14 o 
  -3   6  14     1008.58     1040.64     33.87 o 
  -2   6  14       51.69       39.87     11.88 o 
  -1   6  14     1116.29     1135.33     34.42 o 
   0   6  14      430.09      386.97     21.51 o 
   1   6  14     1613.66     1703.91     42.95 o 
   2   6  14      157.03      154.27     14.92 o 
   3   6  14       52.35       22.02     14.50 o 
   4   6  14       67.59       71.20     12.04 o 
   5   6  14     3924.51     3696.49     85.28 o 
   6   6  14     4535.42     4103.26    103.22 o 
   7   6  14     2560.59     2495.69     75.99 o 
   8   6  14        1.31        0.00     16.14 o 
   9   6  14      396.14      418.29     41.49 o 
  10   6  14       77.03       94.88     29.70 o 
  11   6  14      265.60      250.43     45.48 o 
  12   6  14      433.95      461.35     50.77 o 
 -12   7  14       27.22        0.00     35.13 o 
 -11   7  14     3146.40     3234.76    166.45 o 
 -10   7  14       59.24       71.97     28.59 o 
  -9   7  14     3653.41     3610.07    101.41 o 
  -8   7  14      185.34      208.98     31.28 o 
  -7   7  14     1722.26     1579.39     59.53 o 
  -6   7  14      229.03      233.46     27.50 o 
  -5   7  14     1968.14     1805.01     48.44 o 
  -4   7  14        6.40       12.72     12.59 o 
  -3   7  14       59.20       47.15     14.19 o 
  -2   7  14       33.66       30.62     14.90 o 
  -1   7  14     1516.77     1581.76     47.06 o 
   0   7  14       20.82       14.69     14.87 o 
   1   7  14     3296.24     3241.21     68.41 o 
   2   7  14       69.23       88.91     14.78 o 
   3   7  14     4300.13     4316.77     94.80 o 
   4   7  14      873.50      877.84     37.28 o 
   5   7  14      493.05      424.39     28.95 o 
   6   7  14      221.42      265.19     31.57 o 
   7   7  14     5147.32     5008.81    122.92 o 
   8   7  14       19.33        0.00     21.59 o 
   9   7  14      178.84      185.35     32.82 o 
  10   7  14       52.88       13.42     25.44 o 
  11   7  14        0.41        0.00     25.84 o 
  12   7  14       42.03       28.73     28.99 o 
 -12   8  14        1.89        2.04     27.22 o 
 -11   8  14      438.16      451.74     60.38 o 
 -10   8  14       16.79       10.71     24.25 o 
  -9   8  14      384.22      388.92     40.21 o 
  -8   8  14      530.03      573.12     42.51 o 
  -7   8  14      130.37      132.68     24.85 o 
  -6   8  14     1332.48     1237.78     54.04 o 
  -5   8  14     2064.87     2080.34     66.91 o 
  -4   8  14      292.16      316.11     23.29 o 
  -3   8  14      392.20      408.90     24.74 o 
  -2   8  14      332.28      324.23     22.58 o 
  -1   8  14      136.48      156.54     18.84 o 
   0   8  14      914.94      890.46     33.72 o 
   1   8  14     2091.64     2148.71     53.05 o 
   2   8  14      281.46      324.45     25.91 o 
   3   8  14       17.60       15.47     15.89 o 
   4   8  14      203.75      233.20     24.40 o 
   5   8  14     1009.66     1050.12     43.59 o 
   6   8  14      796.69      765.69     45.21 o 
   7   8  14     1147.08     1235.82     63.39 o 
   8   8  14      163.10      160.37     39.46 o 
   9   8  14      278.38      259.55     38.84 o 
  10   8  14        2.45        0.00     25.08 o 
  11   8  14      518.21      537.14     53.20 o 
  12   8  14       90.61      100.76     40.22 o 
 -11   9  14       16.94       12.67     35.09 o 
 -10   9  14     1787.44     1784.22    101.06 o 
  -9   9  14      379.09      374.13     39.81 o 
  -8   9  14     1426.18     1526.35     65.23 o 
  -7   9  14      312.86      285.90     32.99 o 
  -6   9  14      993.34     1045.38     50.65 o 
  -5   9  14      144.35      130.06     24.80 o 
  -4   9  14      630.20      652.51     35.25 o 
  -3   9  14     2324.77     2076.56     54.94 o 
  -2   9  14       59.84       50.14     16.59 o 
  -1   9  14      307.42      275.15     22.33 o 
   0   9  14     1141.72     1178.51     39.94 o 
   1   9  14     2018.76     2003.57     78.09 o 
   2   9  14     4186.51     4189.50     96.68 o 
   3   9  14     1788.95     1853.48     57.35 o 
   4   9  14      572.65      596.64     33.13 o 
   5   9  14      333.28      360.09     35.96 o 
   6   9  14      935.02      976.09     57.64 o 
   7   9  14       47.78       45.83     24.14 o 
   8   9  14      518.63      527.31     50.23 o 
   9   9  14      104.28       71.25     32.76 o 
  10   9  14        5.38        0.00     21.77 o 
  11   9  14       11.41        0.00     29.14 o 
 -11  10  14      181.02      229.83     58.18 o 
 -10  10  14      348.93      407.24     50.87 o 
  -9  10  14      132.18      150.39     37.47 o 
  -8  10  14       26.80        3.07     22.14 o 
  -7  10  14       51.36       25.03     24.48 o 
  -6  10  14      323.24      301.24     35.36 o 
  -5  10  14       66.35       53.82     25.47 o 
  -4  10  14     1496.21     1519.89     52.89 o 
  -3  10  14     1351.58     1371.23     49.66 o 
  -2  10  14      859.30      812.17     35.87 o 
  -1  10  14       59.84       53.74     18.54 o 
   0  10  14     2093.88     2136.31     63.21 o 
   1  10  14       28.81       47.53     17.67 o 
   2  10  14      232.94      247.49     27.58 o 
   3  10  14      481.91      460.59     34.11 o 
   4  10  14     1122.56     1135.83     45.20 o 
   5  10  14      121.08      138.77     32.24 o 
   6  10  14     3403.98     3591.82    113.03 o 
   7  10  14       20.78       24.35     21.50 o 
   8  10  14     1795.67     1720.50     80.85 o 
   9  10  14        0.07        2.70     27.47 o 
  10  10  14      189.09      181.35     39.89 o 
 -10  11  14      446.42      450.86     54.95 o 
  -9  11  14      864.50      942.38     67.54 o 
  -8  11  14      745.02      774.37     61.89 o 
  -7  11  14      333.00      312.21     37.45 o 
  -6  11  14      581.59      555.45     44.19 o 
  -5  11  14      458.16      426.10     39.18 o 
  -4  11  14     1466.58     1557.28     55.53 o 
  -3  11  14      719.28      733.52     39.60 o 
  -2  11  14      941.01      966.41     43.53 o 
  -1  11  14       88.86       70.01     20.58 o 
   0  11  14      930.01      933.15     43.94 o 
   1  11  14      894.49      971.52     45.22 o 
   2  11  14     3858.24     4136.69    100.28 o 
   3  11  14     2600.66     2834.59     79.14 o 
   4  11  14     1271.60     1397.12     62.66 o 
   5  11  14      299.52      304.11     40.60 o 
   6  11  14      275.99      244.32     41.14 o 
   7  11  14      420.18      473.17     49.25 o 
   8  11  14      322.89      354.31     45.79 o 
   9  11  14        6.76        6.29     23.16 o 
  10  11  14       25.17        0.00     29.70 o 
  -9  12  14       56.07        5.70     36.88 o 
  -8  12  14      119.19      125.48     37.96 o 
  -7  12  14       49.83       47.53     32.42 o 
  -6  12  14       26.82       11.23     28.80 o 
  -5  12  14     1124.90     1180.12     57.87 o 
  -4  12  14      294.54      291.03     33.93 o 
  -3  12  14      381.21      400.05     33.33 o 
  -2  12  14      220.67      223.07     31.94 o 
  -1  12  14       33.32       17.19     21.41 o 
   0  12  14       55.61        0.00     22.25 o 
   1  12  14      882.05     1022.62     48.47 o 
   2  12  14        2.74        2.70     19.78 o 
   3  12  14      532.38      555.74     42.78 o 
   4  12  14        9.28        0.00     19.70 o 
   5  12  14     1311.12     1287.31     69.74 o 
   6  12  14      236.69      246.76     41.26 o 
   7  12  14     3145.60     3206.90    113.39 o 
   8  12  14       67.59       74.68     37.01 o 
   9  12  14      657.62      633.12     61.18 o 
  -8  13  14      236.73      248.18     44.21 o 
  -7  13  14      181.82      170.14     44.27 o 
  -6  13  14      164.63      147.85     41.03 o 
  -5  13  14     1093.70     1107.30     69.77 o 
  -4  13  14      362.99      358.61     42.52 o 
  -3  13  14     1518.23     1626.33     67.73 o 
  -2  13  14        1.81        0.00     19.29 o 
  -1  13  14      426.79      434.89     39.88 o 
   0  13  14      211.54      213.57     34.48 o 
   1  13  14     1837.58     1743.56     77.17 o 
   2  13  14      638.58      718.01     49.39 o 
   3  13  14     1385.74     1488.30     73.68 o 
   4  13  14      440.91      533.80     51.15 o 
   5  13  14      547.78      575.99     54.07 o 
   6  13  14       44.42       62.01     30.44 o 
   7  13  14      708.06      757.07     63.21 o 
   8  13  14       18.39       26.84     30.05 o 
  -7  14  14        2.45        0.00     26.36 o 
  -6  14  14      122.42      144.41     42.73 o 
  -5  14  14       60.68       11.69     43.98 o 
  -4  14  14       80.20       37.71     38.25 o 
  -3  14  14        0.22        0.00     24.75 o 
  -2  14  14        4.43        0.00     23.14 o 
  -1  14  14      167.01      174.24     35.47 o 
   0  14  14      377.22      345.46     45.25 o 
   1  14  14        0.82        0.00     45.36 o 
   2  14  14      663.47      579.91     60.18 o 
   3  14  14        6.34       16.40     26.26 o 
   4  14  14      508.55      484.57     49.79 o 
   5  14  14      108.68      133.26     43.05 o 
   6  14  14     1646.07     1691.64     86.70 o 
  -5  15  14       33.77       25.82     39.32 o 
  -4  15  14      603.46      558.31     68.21 o 
  -3  15  14       21.50        0.00     31.78 o 
  -2  15  14      497.39      505.03     54.20 o 
  -1  15  14      207.61      217.46     41.13 o 
   0  15  14      514.83      527.94     51.83 o 
   1  15  14      137.14      137.47     46.41 o 
   2  15  14     1628.20     1696.97     92.64 o 
   3  15  14      357.46      364.66     53.13 o 
   4  15  14      537.45      582.82     55.16 o 
   5  15  14       24.31       18.36     30.23 o 
  -2  16  14       22.99        0.00     51.77 o 
  -1  16  14        2.87        0.00     33.85 o 
   0  16  14       64.43       85.32     37.37 o 
   1  16  14       94.90      109.46     42.01 o 
 -13   0  15      565.68      549.32     69.14 o 
 -11   0  15     1065.08      955.08     77.60 o 
  -9   0  15     3919.95     3892.12    149.19 o 
  -7   0  15      609.11      607.01     55.79 o 
  -5   0  15      139.44      187.02     17.17 o 
  -3   0  15       62.92       70.89     13.34 o 
  -1   0  15        8.10       35.28     13.18 o 
   1   0  15     1632.61     1531.92     74.45 o 
   3   0  15    11433.37    11906.28    326.43 o 
   5   0  15     2165.00     2202.79     71.46 o 
   7   0  15     3242.24     3224.35    119.20 o 
   9   0  15      334.45      364.56     36.40 o 
  11   0  15     2243.47     2316.41    121.23 o 
  13   0  15      177.45      235.78     62.27 o 
 -14   1  15        8.78        0.00     30.66 o 
 -13   1  15       14.84        0.00     29.82 o 
 -12   1  15      155.08      146.59     33.73 o 
 -11   1  15     2818.14     2823.24     91.18 o 
 -10   1  15     2027.10     2143.10     75.10 o 
  -9   1  15     4131.29     3894.60    105.23 o 
  -8   1  15       36.73       26.70     20.58 o 
  -7   1  15     1822.57     1811.37     60.37 o 
  -6   1  15     2743.79     2534.08     61.37 o 
  -5   1  15     9187.10     8440.53    155.97 o 
  -4   1  15     4507.25     4269.56     82.68 o 
  -3   1  15    17665.46    16805.00    264.05 o 
  -2   1  15     1441.93     1288.26     33.07 o 
  -1   1  15     1515.18     1639.20     37.51 o 
   0   1  15     4189.73     4108.48     78.94 o 
   1   1  15    10302.10    10493.94    170.10 o 
   2   1  15    14980.82    14719.61    328.05 o 
   3   1  15    19046.65    18595.71    310.85 o 
   4   1  15     5477.42     5709.30    161.84 o 
   5   1  15     5096.05     4930.26     91.97 o 
   6   1  15     2481.55     2494.43     56.78 o 
   7   1  15    11510.33    11639.62    195.99 o 
   8   1  15     4541.43     4766.80     96.04 o 
   9   1  15     1643.53     1779.97     56.20 o 
  10   1  15       22.61        0.80     15.34 o 
  11   1  15      496.06      507.12     39.60 o 
  12   1  15      178.08      195.57     37.75 o 
  13   1  15      611.40      631.35     53.97 o 
 -13   2  15      323.90      332.66     47.51 o 
 -12   2  15      601.55      601.44     53.79 o 
 -11   2  15        2.82       50.50     25.35 o 
 -10   2  15     1284.70     1325.50     60.51 o 
  -9   2  15       85.12       80.08     25.40 o 
  -8   2  15     1509.66     1513.15     58.84 o 
  -7   2  15      265.63      292.40     22.41 o 
  -6   2  15       22.98       20.92     12.87 o 
  -5   2  15       69.34       86.86     15.56 o 
  -4   2  15     1138.51     1125.26     31.32 o 
  -3   2  15     2073.42     2097.32     46.69 o 
  -2   2  15     2724.50     2486.15     52.08 o 
  -1   2  15      185.62      179.94     13.54 o 
   0   2  15        9.83       13.73      9.74 o 
   1   2  15     1124.89     1117.54     33.99 o 
   2   2  15      644.54      711.99     38.98 o 
   3   2  15      863.50      905.58     32.27 o 
   4   2  15     1395.21     1346.28     47.42 o 
   5   2  15       20.27       25.99      8.98 o 
   6   2  15     2266.79     2169.66     53.39 o 
   7   2  15        3.09        0.00     11.68 o 
   8   2  15     1512.83     1567.32     50.96 o 
   9   2  15      169.69      146.61     23.36 o 
  10   2  15      431.18      477.10     37.38 o 
  11   2  15       72.81       73.44     31.12 o 
  12   2  15     1102.64     1218.25     65.50 o 
  13   2  15       46.29       40.95     30.44 o 
 -13   3  15        4.88        4.99     27.51 o 
 -12   3  15      232.75      205.75     39.98 o 
 -11   3  15       26.54       14.05     24.77 o 
 -10   3  15     5186.18     4936.05    128.28 o 
  -9   3  15       16.67       15.14     21.72 o 
  -8   3  15     4343.91     4173.75    142.82 o 
  -7   3  15        0.79        0.60     11.71 o 
  -6   3  15     6585.59     6627.45    131.49 o 
  -5   3  15     6193.10     5757.96    115.71 o 
  -4   3  15    18934.72    19169.59    300.57 o 
  -3   3  15       40.35       63.90     14.96 o 
  -2   3  15       95.55       62.05     11.50 o 
  -1   3  15      788.24      723.95     25.09 o 
   0   3  15     1553.77     1485.59     36.74 o 
   1   3  15     2121.92     1965.73     43.64 o 
   2   3  15     7614.40     7768.85    141.23 o 
   3   3  15     3327.09     3101.21     68.57 o 
   4   3  15    20250.97    20461.50    343.48 o 
   5   3  15     1098.20      998.37     31.60 o 
   6   3  15     6819.62     6909.81    133.95 o 
   7   3  15     2394.14     2209.50     60.62 o 
   8   3  15     6472.39     6481.88    131.61 o 
   9   3  15       13.46        0.00     18.99 o 
  10   3  15     1948.72     2064.36     70.96 o 
  11   3  15       97.43       93.42     27.01 o 
  12   3  15      522.41      555.92     49.57 o 
  13   3  15        0.22        0.00     30.10 o 
 -13   4  15      668.53      690.95     62.73 o 
 -12   4  15      349.75      357.19     47.42 o 
 -11   4  15      380.28      384.59     47.67 o 
 -10   4  15        0.23        0.00     25.52 o 
  -9   4  15     2137.51     2259.14     76.24 o 
  -8   4  15      302.18      294.11     27.05 o 
  -7   4  15     1631.59     1686.41     52.15 o 
  -6   4  15     1278.20     1223.34     43.04 o 
  -5   4  15       12.25        3.14     12.55 o 
  -4   4  15     1872.82     1924.84     46.04 o 
  -3   4  15      618.25      739.99     26.81 o 
  -2   4  15       15.85       86.67     12.24 o 
  -1   4  15     1902.13     1839.95     43.39 o 
   0   4  15       14.94        9.22      9.46 o 
   1   4  15      260.93      254.97     18.11 o 
   2   4  15     2325.99     2316.87     50.57 o 
   3   4  15      712.27      755.27     30.65 o 
   4   4  15      202.55      205.47     18.91 o 
   5   4  15       26.71       23.71     11.74 o 
   6   4  15      121.62      129.54     18.15 o 
   7   4  15      343.71      335.81     33.25 o 
   8   4  15        4.71        9.48     17.89 o 
   9   4  15     1059.78     1138.88     54.13 o 
  10   4  15       25.38       28.74     20.03 o 
  11   4  15      741.97      738.59     50.03 o 
  12   4  15      110.98       71.24     35.77 o 
  13   4  15       46.39       49.85     35.06 o 
 -13   5  15      275.55      290.47     46.49 o 
 -12   5  15       61.93       71.17     32.35 o 
 -11   5  15     1559.25     1647.65     74.50 o 
 -10   5  15        7.89        0.00     21.76 o 
  -9   5  15     6246.82     6393.41    156.12 o 
  -8   5  15       18.14        4.02     15.78 o 
  -7   5  15     3643.45     3729.63     88.20 o 
  -6   5  15      111.26      101.56     18.48 o 
  -5   5  15     9017.85     8972.41    170.01 o 
  -4   5  15       43.19       55.96     15.50 o 
  -3   5  15     2686.30     2600.34     57.38 o 
  -2   5  15       12.42        0.00      9.98 o 
  -1   5  15     2328.07     2210.00     50.63 o 
   0   5  15     1596.12     1650.52     50.70 o 
   1   5  15     8492.99     7793.37    134.13 o 
   2   5  15      421.93      421.59     21.14 o 
   3   5  15     3844.95     3892.11     76.69 o 
   4   5  15      578.29      543.46     23.70 o 
   5   5  15     3018.80     2932.61     63.37 o 
   6   5  15     1083.90     1114.65     48.06 o 
   7   5  15     9615.71     9182.08    193.11 o 
   8   5  15        3.76        0.00     14.02 o 
   9   5  15     2070.91     2197.27     68.62 o 
  10   5  15       19.76        0.00     19.55 o 
  11   5  15      909.17      927.31     55.29 o 
  12   5  15       48.72       44.26     43.08 o 
  13   5  15      609.22      616.67     65.23 o 
 -13   6  15      379.88      376.64     53.84 o 
 -12   6  15      471.58      502.38     55.41 o 
 -11   6  15      352.94      386.44     46.68 o 
 -10   6  15      409.63      423.10     46.22 o 
  -9   6  15       84.38       47.17     34.80 o 
  -8   6  15       63.95       63.10     21.39 o 
  -7   6  15        9.17        0.00     16.92 o 
  -6   6  15        0.74        5.22     10.89 o 
  -5   6  15      682.12      688.41     33.65 o 
  -4   6  15      160.65      181.23     17.32 o 
  -3   6  15      506.70      480.65     24.45 o 
  -2   6  15      619.84      602.26     26.25 o 
  -1   6  15      127.65      143.91     16.33 o 
   0   6  15      108.13      126.41     15.64 o 
   1   6  15      535.38      573.73     25.20 o 
   2   6  15       76.99       86.50     15.29 o 
   3   6  15     2014.72     1997.85     48.57 o 
   4   6  15       57.46       63.36     19.77 o 
   5   6  15       58.05       29.27     18.18 o 
   6   6  15      111.66      122.40     26.75 o 
   7   6  15       78.71       78.51     20.67 o 
   8   6  15      428.83      440.99     37.50 o 
   9   6  15       10.51       12.78     18.86 o 
  10   6  15      213.74      202.32     35.41 o 
  11   6  15       96.21       91.66     36.66 o 
  12   6  15      201.68      210.29     40.00 o 
 -12   7  15      719.82      732.86     63.23 o 
 -11   7  15        6.19        6.05     24.69 o 
 -10   7  15     4076.67     4342.39    135.34 o 
  -9   7  15       12.06        0.00     18.77 o 
  -8   7  15     1449.13     1272.36     56.52 o 
  -7   7  15      468.49      493.18     36.92 o 
  -6   7  15     4604.27     4549.06    111.98 o 
  -5   7  15      369.28      345.72     26.99 o 
  -4   7  15     4572.32     4453.89     89.46 o 
  -3   7  15      138.96      136.68     16.89 o 
  -2   7  15      206.43      197.61     18.35 o 
  -1   7  15      180.13      212.78     20.17 o 
   0   7  15     1360.25     1471.18     41.49 o 
   1   7  15      398.09      408.04     23.29 o 
   2   7  15     6791.43     6660.45    121.08 o 
   3   7  15        6.20        1.66      9.83 o 
   4   7  15     1451.68     1467.72     48.69 o 
   5   7  15      272.47      293.05     30.04 o 
   6   7  15     4531.25     4474.18    105.55 o 
   7   7  15      239.36      287.70     33.79 o 
   8   7  15     3973.98     4014.57    119.67 o 
   9   7  15       87.45       62.35     35.73 o 
  10   7  15      221.66      238.70     37.36 o 
  11   7  15       11.87        2.16     24.62 o 
  12   7  15      625.32      641.98     57.76 o 
 -12   8  15      166.73      175.31     50.77 o 
 -11   8  15      129.63      114.73     36.16 o 
 -10   8  15      253.52      239.51     41.39 o 
  -9   8  15       51.93       60.06     30.49 o 
  -8   8  15      853.96      762.17     47.48 o 
  -7   8  15      468.87      448.58     37.37 o 
  -6   8  15      426.94      420.76     37.12 o 
  -5   8  15       36.05       19.92     20.63 o 
  -4   8  15       83.33       62.19     19.91 o 
  -3   8  15       91.98       81.33     17.72 o 
  -2   8  15       23.81       13.83     13.14 o 
  -1   8  15     1641.17     1574.76     45.33 o 
   0   8  15      261.17      238.73     21.11 o 
   1   8  15      196.24      219.82     22.94 o 
   2   8  15     2734.92     2742.13     90.79 o 
   3   8  15     2484.08     2294.99     64.23 o 
   4   8  15     1035.32     1033.18     48.74 o 
   5   8  15      198.07      209.31     28.73 o 
   6   8  15       31.27       19.08     17.88 o 
   7   8  15       22.83       16.39     25.93 o 
   8   8  15      170.01      105.52     30.24 o 
   9   8  15       11.16       16.94     20.36 o 
  10   8  15       56.15       29.45     26.97 o 
  11   8  15       36.39        0.00     39.39 o 
 -11   9  15     1925.53     1843.55    107.09 o 
 -10   9  15      195.51      204.64     48.88 o 
  -9   9  15     1600.35     1480.51     67.05 o 
  -8   9  15      483.08      470.73     41.51 o 
  -7   9  15      671.31      738.49     46.00 o 
  -6   9  15       77.09       43.83     23.54 o 
  -5   9  15     4570.62     4556.69    114.25 o 
  -4   9  15      332.23      434.93     30.49 o 
  -3   9  15     2699.51     2581.74     63.08 o 
  -2   9  15      760.85      893.63     35.95 o 
  -1   9  15       39.40       41.23     17.39 o 
   0   9  15      527.56      511.26     28.16 o 
   1   9  15     1472.64     1549.09     52.16 o 
   2   9  15     1699.07     1892.69     63.80 o 
   3   9  15      335.79      361.22     31.11 o 
   4   9  15     1742.00     1907.92     66.59 o 
   5   9  15     1903.40     1868.67     66.94 o 
   6   9  15      155.81      170.70     33.29 o 
   7   9  15     4227.84     4020.23    123.28 o 
   8   9  15      897.37      944.95     61.13 o 
   9   9  15      505.99      506.73     50.47 o 
  10   9  15       34.76       26.20     30.18 o 
  11   9  15      205.99      233.96     44.79 o 
 -11  10  15      111.64      114.51     57.53 o 
 -10  10  15        1.37       42.69     38.49 o 
  -9  10  15      230.57      269.77     46.52 o 
  -8  10  15      159.88      174.63     35.42 o 
  -7  10  15      566.87      528.42     43.22 o 
  -6  10  15      254.77      253.77     32.13 o 
  -5  10  15        9.93        8.98     16.38 o 
  -4  10  15        3.13        0.00     15.97 o 
  -3  10  15      307.03      330.49     29.52 o 
  -2  10  15      446.48      405.68     28.22 o 
  -1  10  15        1.64        0.00     13.65 o 
   0  10  15     2312.60     2313.12     67.21 o 
   1  10  15     1245.79     1098.13     45.92 o 
   2  10  15      504.19      489.14     34.41 o 
   3  10  15      337.82      323.87     29.78 o 
   4  10  15      179.82      169.97     28.41 o 
   5  10  15      192.84      194.67     32.63 o 
   6  10  15        8.52        0.00     19.77 o 
   7  10  15       60.37       60.56     30.53 o 
   8  10  15       25.91       12.41     36.45 o 
   9  10  15       34.65       43.72     30.05 o 
  10  10  15       25.99        0.00     29.51 o 
 -10  11  15     1126.44     1201.28     90.38 o 
  -9  11  15      510.79      579.24     56.94 o 
  -8  11  15      640.66      591.30     53.82 o 
  -7  11  15      558.09      548.64     45.20 o 
  -6  11  15      359.45      361.82     37.20 o 
  -5  11  15      677.81      666.09     45.16 o 
  -4  11  15      665.16      698.59     39.76 o 
  -3  11  15     2040.67     2165.38     65.72 o 
  -2  11  15      229.45      250.09     26.78 o 
  -1  11  15      591.91      573.80     36.25 o 
   0  11  15     1238.32     1184.21     49.25 o 
   1  11  15     1634.77     1655.74     57.89 o 
   2  11  15      784.24      809.77     42.89 o 
   3  11  15     1138.68     1257.12     57.13 o 
   4  11  15     1450.95     1429.87     69.59 o 
   5  11  15     2330.59     2410.41     87.99 o 
   6  11  15     1382.31     1275.98     70.75 o 
   7  11  15     1247.09     1331.62     73.57 o 
   8  11  15     1068.42     1010.22     68.10 o 
   9  11  15      279.22      267.62     46.26 o 
  -9  12  15      162.19      188.27     43.87 o 
  -8  12  15      477.44      519.76     53.89 o 
  -7  12  15       63.53       55.64     29.89 o 
  -6  12  15       89.99       98.47     39.22 o 
  -5  12  15      527.82      548.43     44.36 o 
  -4  12  15        1.15        4.78     16.21 o 
  -3  12  15       11.68       15.44     17.65 o 
  -2  12  15      161.70      171.61     30.44 o 
  -1  12  15       11.56        3.84     18.50 o 
   0  12  15      233.54      244.46     33.04 o 
   1  12  15        0.44        5.92     20.64 o 
   2  12  15       19.10       13.39     17.85 o 
   3  12  15       87.55       99.69     28.95 o 
   4  12  15       79.58       78.72     39.42 o 
   5  12  15      155.42      184.61     36.72 o 
   6  12  15      342.55      310.07     47.00 o 
   7  12  15       19.87       26.48     28.69 o 
   8  12  15      231.03      238.07     48.50 o 
   9  12  15       17.41       14.20     29.43 o 
  -8  13  15       71.76       78.06     35.94 o 
  -7  13  15      368.93      399.79     49.74 o 
  -6  13  15      557.18      597.35     56.18 o 
  -5  13  15      533.57      516.31     52.40 o 
  -4  13  15     2034.70     2025.18     86.03 o 
  -3  13  15      163.92      208.67     33.36 o 
  -2  13  15      931.32      910.05     52.95 o 
  -1  13  15      321.82      332.30     37.70 o 
   0  13  15     1195.57     1360.46     62.06 o 
   1  13  15      398.85      409.73     48.43 o 
   2  13  15     2336.29     2477.66     92.07 o 
   3  13  15      601.04      697.48     55.24 o 
   4  13  15      840.86      758.33     58.89 o 
   5  13  15      475.66      474.90     51.64 o 
   6  13  15     2196.60     2387.07     98.93 o 
   7  13  15      732.75      642.97     61.13 o 
  -6  14  15       16.31       14.17     31.85 o 
  -5  14  15       80.71       37.41     34.92 o 
  -4  14  15       57.23       75.39     43.10 o 
  -3  14  15       31.19       30.36     26.23 o 
  -2  14  15       15.25        0.00     20.88 o 
  -1  14  15      147.70      160.67     31.50 o 
   0  14  15       16.60        0.00     25.48 o 
   1  14  15        4.65        5.97     26.87 o 
   2  14  15       42.88       26.20     31.97 o 
   3  14  15      320.76      323.58     46.33 o 
   4  14  15       30.40       22.84     27.04 o 
   5  14  15       36.98       44.60     30.47 o 
   6  14  15       84.36       96.18     33.63 o 
  -5  15  15     1040.52     1284.80    180.22 o 
  -4  15  15       80.13       92.41     50.46 o 
  -3  15  15      295.28      286.23     55.91 o 
  -2  15  15       51.66       17.18     27.56 o 
  -1  15  15      353.49      337.68     46.55 o 
   0  15  15       69.11       19.75     37.76 o 
   1  15  15     1426.53     1386.54     85.03 o 
   2  15  15      134.85      149.91     54.52 o 
   3  15  15     1002.18     1019.55     77.08 o 
   4  15  15      196.14      193.22     43.30 o 
 -12   0  16      599.00      624.34     69.44 o 
 -10   0  16     7068.76     6621.10    224.35 o 
  -8   0  16     8075.49     7885.62    245.96 o 
  -6   0  16     2525.13     2640.53    107.77 o 
  -4   0  16     3302.19     3281.53     91.54 o 
  -2   0  16     3247.13     3320.72     93.12 o 
   0   0  16     4951.37     4759.13    121.31 o 
   2   0  16    34653.18    35105.28    754.22 o 
   4   0  16    10104.01    10217.85    239.84 o 
   6   0  16      745.85      788.93     43.01 o 
   8   0  16     2394.14     2363.75    132.12 o 
  10   0  16       93.91      100.27     34.54 o 
  12   0  16      191.16      179.80     54.51 o 
 -13   1  16      147.33      172.19     44.69 o 
 -12   1  16      114.92       93.01     33.99 o 
 -11   1  16       38.25        0.00     21.59 o 
 -10   1  16      206.37      202.83     31.78 o 
  -9   1  16        0.17        6.16     15.96 o 
  -8   1  16      539.99      499.25     37.10 o 
  -7   1  16       20.46       15.77     18.08 o 
  -6   1  16     1892.27     1973.01     60.43 o 
  -5   1  16     4849.11     4740.11    161.82 o 
  -4   1  16     6698.06     7189.70    123.82 o 
  -3   1  16     3488.26     3473.12     67.97 o 
  -2   1  16     3652.97     3620.58     69.95 o 
  -1   1  16      281.08      245.69     15.40 o 
   0   1  16      504.26      513.93     22.64 o 
   1   1  16     4263.70     3962.35     73.65 o 
   2   1  16     7226.23     7102.09    130.25 o 
   3   1  16     3587.30     3672.68    122.93 o 
   4   1  16     1208.22     1084.17     47.51 o 
   5   1  16      263.30      268.92     18.11 o 
   6   1  16     6920.68     6681.02    120.76 o 
   7   1  16     9214.20     8838.76    166.83 o 
   8   1  16     5155.36     5179.71    110.75 o 
   9   1  16      960.86      976.08     46.51 o 
  10   1  16      227.21      251.70     29.46 o 
  11   1  16      348.19      352.24     39.05 o 
  12   1  16     1277.89     1340.70     68.79 o 
  13   1  16      113.50      141.01     34.25 o 
 -13   2  16      287.83      321.04     46.34 o 
 -12   2  16        9.75        5.02     22.13 o 
 -11   2  16     1811.99     1762.03     71.92 o 
 -10   2  16      459.78      457.48     41.91 o 
  -9   2  16     6215.73     6362.75    153.08 o 
  -8   2  16      334.14      315.17     32.70 o 
  -7   2  16     5264.83     5238.50    124.93 o 
  -6   2  16     2170.78     1945.52     53.57 o 
  -5   2  16     8412.95     8862.29    164.98 o 
  -4   2  16       23.59       26.51     10.44 o 
  -3   2  16    28484.59    28563.85    438.61 o 
  -2   2  16      164.30      236.29     15.82 o 
  -1   2  16      144.69      129.47     13.11 o 
   0   2  16      410.42      446.18     19.60 o 
   1   2  16     3996.84     4115.49     83.26 o 
   2   2  16     2621.89     2800.53     63.06 o 
   3   2  16     6531.37     6786.62    127.46 o 
   4   2  16       16.58        7.18     10.02 o 
   5   2  16     1403.40     1420.73     43.31 o 
   6   2  16     1740.58     1726.64     50.53 o 
   7   2  16      856.35      940.46     38.88 o 
   8   2  16     1034.33     1084.54     43.67 o 
   9   2  16      786.42      773.03     38.87 o 
  10   2  16      226.77      236.34     34.85 o 
  11   2  16       89.64      105.57     33.57 o 
  12   2  16       92.07       43.43     30.45 o 
  13   2  16       23.28       25.93     25.53 o 
 -13   3  16       58.48       42.28     36.22 o 
 -12   3  16      280.83      304.88     48.47 o 
 -11   3  16       94.51       84.32     50.40 o 
 -10   3  16       97.62       86.70     29.86 o 
  -9   3  16      738.26      819.69     47.55 o 
  -8   3  16       17.12        5.59     15.48 o 
  -7   3  16       26.96       26.18     13.40 o 
  -6   3  16      124.51      124.45     18.18 o 
  -5   3  16     8802.28     8953.52    167.68 o 
  -4   3  16       32.76       32.61     10.36 o 
  -3   3  16     2753.39     2825.73     59.45 o 
  -2   3  16     3058.01     2793.76     58.35 o 
  -1   3  16      124.50      134.74     17.49 o 
   0   3  16     5131.64     5648.43    101.53 o 
   1   3  16     4745.74     4644.74     92.34 o 
   2   3  16     1278.55     1393.74     41.34 o 
   3   3  16      310.79      341.88     22.32 o 
   4   3  16        6.01        2.06     10.30 o 
   5   3  16     4720.27     4508.91     94.97 o 
   6   3  16     2292.05     2307.88     60.99 o 
   7   3  16     7063.42     6860.96    144.55 o 
   8   3  16      917.28     1020.92     42.95 o 
   9   3  16     2171.53     2078.81     70.09 o 
  10   3  16      212.85      235.60     30.70 o 
  11   3  16      814.41      917.70     56.87 o 
  12   3  16      151.25      140.62     37.60 o 
  13   3  16     1154.74     1166.44     77.38 o 
 -13   4  16      247.08      252.49     46.67 o 
 -12   4  16      902.23      940.35     66.38 o 
 -11   4  16      735.24      761.81     58.58 o 
 -10   4  16     1990.59     1843.45     79.96 o 
  -9   4  16     3021.50     3073.11     92.74 o 
  -8   4  16     4403.11     4379.57    113.59 o 
  -7   4  16      123.77      152.28     22.27 o 
  -6   4  16     4927.35     4775.04    103.36 o 
  -5   4  16       58.93       43.19     16.17 o 
  -4   4  16     1738.14     1709.45     43.23 o 
  -3   4  16     1329.30     1253.38     35.67 o 
  -2   4  16      783.46      806.64     28.31 o 
  -1   4  16       12.69        9.01      9.53 o 
   0   4  16     1212.77     1281.44     35.40 o 
   1   4  16     1400.69     1406.93     37.00 o 
   2   4  16     8618.31     8924.83    162.05 o 
   3   4  16     9007.21     9316.60    169.26 o 
   4   4  16     1975.91     2064.05     54.70 o 
   5   4  16      209.96      214.50     23.27 o 
   6   4  16     3584.69     3505.80     81.44 o 
   7   4  16     1317.05     1286.70     53.40 o 
   8   4  16     1180.18     1273.39     54.90 o 
   9   4  16     1104.31     1000.09     50.99 o 
  10   4  16        0.82        0.00     16.51 o 
  11   4  16       58.90       58.18     28.81 o 
  12   4  16       25.32        6.32     32.02 o 
  13   4  16      215.51      205.95     48.11 o 
 -13   5  16       76.85       90.48     41.67 o 
 -12   5  16       35.38        0.00     27.68 o 
 -11   5  16      138.52      149.23     33.81 o 
 -10   5  16     1396.07     1343.95     65.52 o 
  -9   5  16       31.09        0.00     27.62 o 
  -8   5  16      492.39      474.70     34.60 o 
  -7   5  16        2.33        0.00     14.89 o 
  -6   5  16     3623.91     3394.45     81.52 o 
  -5   5  16      111.69      103.96     20.92 o 
  -4   5  16     1626.23     1629.50     47.59 o 
  -3   5  16      220.13      243.83     18.53 o 
  -2   5  16      198.07      177.80     16.72 o 
  -1   5  16     1628.14     1472.26     39.57 o 
   0   5  16     1499.41     1582.48     49.46 o 
   1   5  16        5.82        9.95     10.58 o 
   2   5  16     4827.78     4774.23     89.77 o 
   3   5  16      595.27      661.55     25.82 o 
   4   5  16        2.64        3.63     10.57 o 
   5   5  16     1439.92     1399.88     44.90 o 
   6   5  16     5587.12     5662.69    130.37 o 
   7   5  16      686.35      637.09     41.46 o 
   8   5  16     3172.99     3128.78     89.62 o 
   9   5  16      113.43       71.10     26.38 o 
  10   5  16     1781.99     1710.33     67.85 o 
  11   5  16        7.33       14.55     18.12 o 
  12   5  16     1228.12     1318.40     80.87 o 
 -12   6  16      230.33      236.63     43.90 o 
 -11   6  16     1456.53     1482.37     79.07 o 
 -10   6  16     1108.63     1160.03     68.12 o 
  -9   6  16     2482.17     2473.72     93.44 o 
  -8   6  16     1633.09     1629.56     62.32 o 
  -7   6  16     1012.52     1022.03     48.27 o 
  -6   6  16       87.60       66.55     17.88 o 
  -5   6  16      651.87      627.85     33.08 o 
  -4   6  16      519.09      523.34     26.26 o 
  -3   6  16     1340.16     1298.74     39.16 o 
  -2   6  16       90.42      105.69     14.99 o 
  -1   6  16      742.06      829.57     30.84 o 
   0   6  16      116.14      164.72     16.39 o 
   1   6  16      303.75      281.74     19.68 o 
   2   6  16     4632.56     4375.20     85.09 o 
   3   6  16     5123.02     5203.97     98.40 o 
   4   6  16     4209.43     4233.75    103.41 o 
   5   6  16      884.72      924.07     44.71 o 
   6   6  16      419.44      423.28     34.43 o 
   7   6  16     1936.45     2153.53     71.18 o 
   8   6  16     1257.12     1207.42     55.45 o 
   9   6  16      122.89      140.11     27.44 o 
  10   6  16      455.98      515.06     47.99 o 
  11   6  16        0.79       15.24     26.83 o 
  12   6  16      129.62      173.22     39.14 o 
 -12   7  16        0.35        0.00     24.90 o 
 -11   7  16      391.24      395.53     51.23 o 
 -10   7  16        5.00        0.00     23.14 o 
  -9   7  16      203.12      212.72     36.85 o 
  -8   7  16      162.92      161.42     33.58 o 
  -7   7  16      357.60      347.66     33.95 o 
  -6   7  16      200.10      209.49     28.88 o 
  -5   7  16     7515.35     7236.71    145.62 o 
  -4   7  16     1126.38     1150.09     38.89 o 
  -3   7  16     1383.22     1372.05     41.86 o 
  -2   7  16      423.40      409.41     24.12 o 
  -1   7  16      673.73      689.04     29.61 o 
   0   7  16      717.77      735.73     30.59 o 
   1   7  16     3814.71     3556.36     86.41 o 
   2   7  16      953.13      891.98     32.62 o 
   3   7  16      181.44      189.83     22.89 o 
   4   7  16        1.88       10.35     17.72 o 
   5   7  16        7.84       17.72     17.70 o 
   6   7  16      135.70      128.68     26.25 o 
   7   7  16     2608.39     2410.65     77.82 o 
   8   7  16       15.58       14.72     21.08 o 
   9   7  16     1355.42     1339.95     64.43 o 
  10   7  16        7.39        0.00     21.39 o 
  11   7  16     1234.14     1271.91     66.85 o 
  12   7  16       37.79        5.10     27.54 o 
 -12   8  16       86.90       77.80     40.95 o 
 -11   8  16      486.52      445.99     52.14 o 
 -10   8  16      714.86      786.38     59.84 o 
  -9   8  16     2891.25     2731.82     88.94 o 
  -8   8  16       19.97       14.97     21.38 o 
  -7   8  16      999.65      967.92     50.67 o 
  -6   8  16      308.99      313.94     32.49 o 
  -5   8  16     1246.46     1340.48     55.12 o 
  -4   8  16      103.00      104.11     19.25 o 
  -3   8  16      689.93      724.93     32.20 o 
  -2   8  16        9.28        0.00     10.38 o 
  -1   8  16      129.57      128.19     17.39 o 
   0   8  16      874.63      871.04     34.20 o 
   1   8  16     2093.59     2076.80     53.48 o 
   2   8  16      690.22      722.52     36.16 o 
   3   8  16     2360.60     2347.76     72.34 o 
   4   8  16      723.92      700.59     41.81 o 
   5   8  16     1260.20     1264.04     54.95 o 
   6   8  16      562.59      582.33     41.15 o 
   7   8  16      151.54      139.47     31.29 o 
   8   8  16      308.39      336.03     38.46 o 
   9   8  16      791.85      822.41     58.46 o 
  10   8  16      143.05      154.55     34.45 o 
  11   8  16        2.63        0.00     25.51 o 
 -11   9  16       25.78        0.00     37.26 o 
 -10   9  16      414.21      380.03     50.25 o 
  -9   9  16       22.19       19.67     23.06 o 
  -8   9  16      372.82      354.67     37.69 o 
  -7   9  16       22.60       13.78     21.00 o 
  -6   9  16     1142.91     1194.06     55.08 o 
  -5   9  16      102.59       78.89     23.41 o 
  -4   9  16     4639.17     4481.58    100.71 o 
  -3   9  16       87.09      104.63     24.01 o 
  -2   9  16      481.28      502.04     29.06 o 
  -1   9  16      594.55      599.50     30.88 o 
   0   9  16       49.26       45.47     16.57 o 
   1   9  16        1.04        0.10     13.55 o 
   2   9  16        6.64        0.00     15.46 o 
   3   9  16     2369.70     2393.72     74.71 o 
   4   9  16       86.31       82.95     26.74 o 
   5   9  16      432.72      461.54     38.15 o 
   6   9  16     2819.20     2992.28    100.16 o 
   7   9  16      441.65      502.22     43.71 o 
   8   9  16     1210.60     1278.01     70.64 o 
   9   9  16      104.49      121.80     37.41 o 
  10   9  16      326.76      317.24     45.29 o 
  11   9  16       46.90       64.05     32.08 o 
 -10  10  16     1326.46     1357.61     93.67 o 
  -9  10  16       14.62       14.74     23.63 o 
  -8  10  16     1739.76     1774.97    103.98 o 
  -7  10  16        3.02        1.26     17.45 o 
  -6  10  16      520.25      493.80     40.84 o 
  -5  10  16        4.62        0.00     16.28 o 
  -4  10  16     1378.44     1361.54     63.04 o 
  -3  10  16       85.11      103.66     21.77 o 
  -2  10  16      709.11      710.51     34.43 o 
  -1  10  16      161.28      147.66     21.52 o 
   0  10  16     1304.31     1429.73     52.67 o 
   1  10  16      131.44      126.35     23.64 o 
   2  10  16     1118.47     1080.31     46.66 o 
   3  10  16      255.11      266.01     32.41 o 
   4  10  16      846.60      872.70     48.80 o 
   5  10  16      275.81      261.10     40.46 o 
   6  10  16     1941.68     1780.12     79.40 o 
   7  10  16       91.37       95.08     33.33 o 
   8  10  16     1089.61     1028.14     67.47 o 
   9  10  16       77.73       77.12     44.63 o 
  10  10  16        0.33       15.03     32.18 o 
 -10  11  16        1.83        0.00     40.49 o 
  -9  11  16      382.85      372.16     48.10 o 
  -8  11  16        1.69        0.00     22.55 o 
  -7  11  16       84.65      104.09     31.94 o 
  -6  11  16        7.84        0.00     21.58 o 
  -5  11  16     1284.48     1269.62     59.65 o 
  -4  11  16      794.81      721.21     46.26 o 
  -3  11  16       11.89       11.79     16.21 o 
  -2  11  16      114.22      122.03     25.65 o 
  -1  11  16      247.82      246.99     29.16 o 
   0  11  16      544.58      624.35     38.22 o 
   1  11  16      568.89      619.21     38.49 o 
   2  11  16      395.47      437.05     38.50 o 
   3  11  16       45.97       33.97     22.13 o 
   4  11  16     1125.88     1149.24     64.08 o 
   5  11  16      228.92      244.18     39.15 o 
   6  11  16     1012.86     1125.11     65.67 o 
   7  11  16     1019.79      969.66     62.03 o 
   8  11  16      424.26      402.25     49.29 o 
   9  11  16      263.82      273.73     46.58 o 
  -9  12  16     1229.96     1284.70     79.10 o 
  -8  12  16       32.15       37.66     29.06 o 
  -7  12  16     1083.21     1263.61     72.80 o 
  -6  12  16       11.87       13.87     20.50 o 
  -5  12  16     1375.56     1410.57     64.58 o 
  -4  12  16       42.92       37.69     24.94 o 
  -3  12  16     1700.37     1752.75     68.46 o 
  -2  12  16      836.29      924.59     51.29 o 
  -1  12  16      767.44      794.19     47.95 o 
   0  12  16        3.10        0.00     17.50 o 
   1  12  16      863.38      879.13     45.97 o 
   2  12  16      316.95      351.22     39.46 o 
   3  12  16     1554.16     1538.04     73.49 o 
   4  12  16       80.68       17.96     42.18 o 
   5  12  16      772.58      785.74     59.31 o 
   6  12  16       25.96       23.24     22.98 o 
   7  12  16      518.72      517.07     49.20 o 
   8  12  16        0.27        5.43     33.97 o 
  -7  13  16        5.65        0.00     25.34 o 
  -6  13  16      258.61      254.46     41.45 o 
  -5  13  16      817.63      814.17     53.77 o 
  -4  13  16      341.08      333.81     45.30 o 
  -3  13  16      365.29      325.98     39.25 o 
  -2  13  16       49.33       37.63     25.61 o 
  -1  13  16      424.25      408.61     41.18 o 
   0  13  16      241.71      221.83     34.52 o 
   1  13  16      847.81      911.50     67.95 o 
   2  13  16      111.93      125.01     35.00 o 
   3  13  16      464.94      460.84     48.43 o 
   4  13  16       83.78       82.50     31.20 o 
   5  13  16      763.10      823.67     61.53 o 
   6  13  16      536.84      576.12     56.96 o 
   7  13  16      823.17      901.83     67.51 o 
  -6  14  16      730.66      640.80     74.49 o 
  -5  14  16       75.72       86.23     50.45 o 
  -4  14  16      722.37      729.44     71.01 o 
  -3  14  16      122.26      144.42     37.28 o 
  -2  14  16      548.83      535.28     47.77 o 
  -1  14  16       95.23       87.92     34.53 o 
   0  14  16      371.43      345.67     49.17 o 
   1  14  16      202.64      206.75     44.94 o 
   2  14  16     1012.76     1034.99     73.95 o 
   3  14  16      192.32      215.41     39.84 o 
   4  14  16      751.56      752.86     60.51 o 
   5  14  16        0.25       22.93     30.67 o 
   6  14  16      173.16      193.46     43.32 o 
  -4  15  16      384.56      453.62     62.75 o 
  -3  15  16       89.28       63.70     44.91 o 
  -2  15  16      263.98      278.30     46.97 o 
  -1  15  16        0.13       40.76     32.11 o 
   0  15  16      243.20      240.34     50.14 o 
   1  15  16       21.74       16.66     32.90 o 
   2  15  16      382.00      425.15     56.03 o 
   3  15  16       27.75        7.03     38.77 o 
   4  15  16      251.13      240.14     53.23 o 
 -13   0  17        1.07        0.00     32.03 o 
 -11   0  17      882.90      928.42     76.40 o 
  -9   0  17     7602.25     7645.16    247.00 o 
  -7   0  17     5572.62     5294.04    178.52 o 
  -5   0  17    25971.36    25489.46    559.21 o 
  -3   0  17    17318.52    16634.01    371.78 o 
  -1   0  17      995.02      868.62     39.20 o 
   1   0  17     6892.57     7134.77    186.19 o 
   3   0  17    11110.24    10006.45    272.49 o 
   5   0  17     8180.62     8539.11    208.55 o 
   7   0  17     8366.97     7959.33    235.04 o 
   9   0  17     1432.72     1564.38     82.45 o 
  11   0  17      413.17      435.74     54.36 o 
  13   0  17      789.82      734.97     93.07 o 
 -13   1  17      374.18      446.61     51.68 o 
 -12   1  17      313.44      317.92     43.15 o 
 -11   1  17       68.12       59.20     26.43 o 
 -10   1  17      635.49      608.76     45.46 o 
  -9   1  17     3601.15     3610.88    159.77 o 
  -8   1  17      436.11      463.85     36.84 o 
  -7   1  17     2577.07     2680.31     78.84 o 
  -6   1  17       37.11       24.92     13.28 o 
  -5   1  17      507.91      488.12     26.26 o 
  -4   1  17     1245.39     1230.05     34.60 o 
  -3   1  17      537.48      596.70     24.02 o 
  -2   1  17     4021.00     3950.16     72.68 o 
  -1   1  17      409.59      400.19     19.69 o 
   0   1  17     3812.83     3807.06     72.78 o 
   1   1  17     4014.70     4348.22     80.28 o 
   2   1  17      276.17      263.73     18.75 o 
   3   1  17     1300.71     1258.26     38.22 o 
   4   1  17       12.94       14.80     11.14 o 
   5   1  17      461.91      492.83     27.86 o 
   6   1  17      702.81      676.00     32.09 o 
   7   1  17      809.69      822.08     36.96 o 
   8   1  17      380.44      409.37     33.44 o 
   9   1  17        3.89        0.00     17.17 o 
  10   1  17      137.04      143.98     29.39 o 
  11   1  17      543.19      544.77     46.52 o 
  12   1  17      636.71      706.11     54.41 o 
  13   1  17      362.46      393.59     54.15 o 
 -13   2  17       97.92      114.56     45.37 o 
 -12   2  17       11.18        0.00     25.47 o 
 -11   2  17      106.11      105.04     30.15 o 
 -10   2  17     1835.76     1929.49     73.11 o 
  -9   2  17       40.38       18.61     21.69 o 
  -8   2  17     7251.33     6836.82    157.32 o 
  -7   2  17      127.33      119.14     23.88 o 
  -6   2  17    10632.10    10217.21    189.64 o 
  -5   2  17     1381.22     1462.84     45.85 o 
  -4   2  17    35661.75    34511.75    526.07 o 
  -3   2  17     1843.98     1968.79     46.72 o 
  -2   2  17      210.71      176.43     18.61 o 
  -1   2  17      175.33      191.52     20.27 o 
   0   2  17    22583.59    20836.07    325.13 o 
   1   2  17      529.98      578.91     25.88 o 
   2   2  17     8249.37     7960.43    145.50 o 
   3   2  17       66.02       86.03     14.20 o 
   4   2  17     6635.92     7172.71    136.18 o 
   5   2  17     1752.61     1705.52     48.99 o 
   6   2  17     3685.54     3560.58     81.61 o 
   7   2  17     1449.41     1381.48     56.35 o 
   8   2  17     8487.51     8420.66    163.70 o 
   9   2  17      227.96      219.12     28.55 o 
  10   2  17      491.25      533.94     44.79 o 
  11   2  17      375.27      324.55     40.11 o 
  12   2  17      500.90      477.41     48.98 o 
  13   2  17      403.45      393.81     47.18 o 
 -13   3  17      106.54      122.50     41.70 o 
 -12   3  17      324.72      358.05     46.41 o 
 -11   3  17      272.58      276.80     43.86 o 
 -10   3  17      869.54      871.58     52.13 o 
  -9   3  17      523.22      583.00     42.89 o 
  -8   3  17     3074.33     2909.80     87.18 o 
  -7   3  17     2119.37     1930.53     65.65 o 
  -6   3  17       91.45      100.04     17.73 o 
  -5   3  17        0.49        0.00     13.78 o 
  -4   3  17      336.04      328.97     19.51 o 
  -3   3  17        0.03        0.00      8.23 o 
  -2   3  17      269.93      255.34     17.08 o 
  -1   3  17       15.68        6.36      9.28 o 
   0   3  17      532.10      490.23     21.81 o 
   1   3  17     3167.30     3476.35     75.18 o 
   2   3  17     3523.63     3704.40     79.46 o 
   3   3  17       17.00       18.44     13.93 o 
   4   3  17     2626.95     2734.32     65.65 o 
   5   3  17     1306.46     1279.91     43.31 o 
   6   3  17      651.97      690.05     33.36 o 
   7   3  17      118.41      123.85     22.83 o 
   8   3  17      126.92      146.37     25.00 o 
   9   3  17      794.46      807.81     47.20 o 
  10   3  17       82.91       83.64     29.19 o 
  11   3  17      147.10      134.32     42.72 o 
  12   3  17     1180.40     1158.47     67.62 o 
  13   3  17       15.86       18.53     30.81 o 
 -13   4  17       38.97        2.10     31.93 o 
 -12   4  17      374.15      404.78     51.83 o 
 -11   4  17      225.64      230.56     37.80 o 
 -10   4  17     1660.61     1562.48     75.82 o 
  -9   4  17     3728.65     3645.93    123.22 o 
  -8   4  17     1092.31     1056.96     56.52 o 
  -7   4  17     1535.05     1617.58     52.99 o 
  -6   4  17       64.21       43.31     18.34 o 
  -5   4  17     7199.53     7085.13    139.92 o 
  -4   4  17      892.69      883.60     30.87 o 
  -3   4  17     3165.86     3118.90     65.76 o 
  -2   4  17     1217.55     1224.05     35.67 o 
  -1   4  17     2483.04     2438.17     54.45 o 
   0   4  17       83.43       99.85     14.85 o 
   1   4  17     5755.40     5408.96     98.76 o 
   2   4  17     3860.69     4122.05     89.11 o 
   3   4  17     4185.42     4455.50     94.03 o 
   4   4  17      165.66      145.08     18.47 o 
   5   4  17     1749.19     1756.21     51.47 o 
   6   4  17     2704.13     2665.51     71.69 o 
   7   4  17     6799.76     6678.01    150.06 o 
   8   4  17     5544.84     5436.84    130.70 o 
   9   4  17     1209.81     1347.13     58.08 o 
  10   4  17      657.12      685.03     50.78 o 
  11   4  17      553.70      555.97     48.73 o 
  12   4  17      620.63      658.94     61.90 o 
 -13   5  17      327.14      329.34     51.23 o 
 -12   5  17      152.44      138.11     45.98 o 
 -11   5  17       74.40       71.97     28.93 o 
 -10   5  17      129.29      163.41     34.83 o 
  -9   5  17     1840.58     1740.49     77.72 o 
  -8   5  17        6.31        0.00     18.97 o 
  -7   5  17      274.55      256.27     24.48 o 
  -6   5  17      434.97      463.48     29.96 o 
  -5   5  17      150.34      157.70     19.69 o 
  -4   5  17      370.07      353.80     21.94 o 
  -3   5  17       82.96      109.74     15.33 o 
  -2   5  17      663.58      728.53     28.80 o 
  -1   5  17     1480.06     1669.05     43.36 o 
   0   5  17       48.65       50.40     11.40 o 
   1   5  17      162.79      146.09     14.62 o 
   2   5  17      336.90      299.53     19.97 o 
   3   5  17     2162.97     2089.53     55.56 o 
   4   5  17      584.51      590.97     28.09 o 
   5   5  17      123.53      145.52     20.46 o 
   6   5  17      167.18      179.06     26.26 o 
   7   5  17       16.51       19.70     16.14 o 
   8   5  17      212.32      237.16     30.81 o 
   9   5  17      252.85      238.88     32.21 o 
  10   5  17        4.30        0.00     17.61 o 
  11   5  17      425.33      465.46     51.76 o 
  12   5  17       66.05       77.08     36.04 o 
 -12   6  17      102.67       95.31     40.76 o 
 -11   6  17      156.00      159.95     38.10 o 
 -10   6  17      845.11      892.33     62.06 o 
  -9   6  17     2657.65     2808.21    101.44 o 
  -8   6  17     1265.05     1386.98     59.07 o 
  -7   6  17     1025.17     1027.22     49.69 o 
  -6   6  17     1796.11     1811.20     56.59 o 
  -5   6  17     1717.05     1688.24     60.26 o 
  -4   6  17     2248.88     2212.05     54.55 o 
  -3   6  17     1806.96     1703.20     46.46 o 
  -2   6  17      159.66      156.90     18.46 o 
  -1   6  17      834.68      801.60     30.83 o 
   0   6  17     2210.92     2417.71     56.45 o 
   1   6  17      418.83      409.94     22.62 o 
   2   6  17     1363.12     1292.45     38.70 o 
   3   6  17     3565.35     3217.93     75.22 o 
   4   6  17      482.82      508.85     35.70 o 
   5   6  17       10.22       19.25     14.21 o 
   6   6  17     2297.64     2007.04     67.77 o 
   7   6  17     3714.21     3596.94     98.88 o 
   8   6  17     3702.53     3573.20    100.39 o 
   9   6  17     1816.02     1773.20     70.90 o 
  10   6  17      499.70      534.28     49.84 o 
  11   6  17     1031.02     1061.02     73.90 o 
  12   6  17      334.42      369.72     54.09 o 
 -12   7  17       95.93       51.88     35.57 o 
 -11   7  17        0.34        0.00     28.65 o 
 -10   7  17      245.01      273.72     44.53 o 
  -9   7  17       30.23       44.20     26.30 o 
  -8   7  17      754.92      792.79     48.34 o 
  -7   7  17        3.41        3.08     15.09 o 
  -6   7  17       59.36       61.07     23.12 o 
  -5   7  17      290.71      338.43     28.40 o 
  -4   7  17     1098.06     1037.17     37.47 o 
  -3   7  17      122.31      134.92     19.30 o 
  -2   7  17        7.59        2.89     12.31 o 
  -1   7  17      329.42      309.07     22.84 o 
   0   7  17      219.98      259.71     20.97 o 
   1   7  17      158.17      174.88     18.17 o 
   2   7  17      318.29      310.96     21.70 o 
   3   7  17        6.40       12.89     14.73 o 
   4   7  17     2653.21     2473.49     75.18 o 
   5   7  17      100.20      110.71     23.15 o 
   6   7  17        6.44        5.21     14.58 o 
   7   7  17      144.29      159.46     28.04 o 
   8   7  17      219.22      237.42     39.79 o 
   9   7  17        2.24        1.31     17.64 o 
  10   7  17       73.48       35.55     36.95 o 
  11   7  17       20.42        2.68     25.35 o 
 -11   8  17      330.33      349.54     50.17 o 
 -10   8  17     1463.73     1457.38     79.00 o 
  -9   8  17      721.62      785.59     59.90 o 
  -8   8  17     1386.10     1340.47     60.97 o 
  -7   8  17       16.41        6.45     17.91 o 
  -6   8  17     1623.56     1585.79     61.89 o 
  -5   8  17      161.17      176.38     27.24 o 
  -4   8  17     6309.91     6053.29    140.41 o 
  -3   8  17     2052.41     2007.44     54.07 o 
  -2   8  17      404.60      424.36     26.15 o 
  -1   8  17      158.05      145.38     21.93 o 
   0   8  17      678.39      711.42     31.69 o 
   1   8  17       16.37        8.79     13.58 o 
   2   8  17      771.39      889.02     39.75 o 
   3   8  17       81.93       51.65     21.49 o 
   4   8  17     3380.02     3259.16     91.18 o 
   5   8  17      206.75      207.33     29.72 o 
   6   8  17      905.80      888.43     49.89 o 
   7   8  17     1115.25     1051.40     61.48 o 
   8   8  17     3565.56     3426.20    111.47 o 
   9   8  17      453.20      482.97     48.93 o 
  10   8  17      740.03      770.27     60.07 o 
  11   8  17      476.00      475.65     54.16 o 
 -11   9  17        2.20        0.00     29.78 o 
 -10   9  17      140.69      130.73     41.91 o 
  -9   9  17      192.59      201.34     38.49 o 
  -8   9  17      286.50      293.24     37.77 o 
  -7   9  17       78.83       74.07     24.71 o 
  -6   9  17       40.17       44.26     21.42 o 
  -5   9  17      291.11      301.40     32.43 o 
  -4   9  17      850.36      910.41     46.94 o 
  -3   9  17      190.35      167.89     26.68 o 
  -2   9  17        1.82        3.29     15.57 o 
  -1   9  17      533.64      572.18     30.70 o 
   0   9  17     1229.97     1196.76     41.99 o 
   1   9  17       10.99        3.97     15.73 o 
   2   9  17       37.94       21.84     20.04 o 
   3   9  17       12.25       20.08     16.26 o 
   4   9  17        4.01        0.00     16.58 o 
   5   9  17        1.57        0.00     17.05 o 
   6   9  17       15.88        0.00     20.75 o 
   7   9  17       39.31       59.14     30.58 o 
   8   9  17        7.78        0.00     22.89 o 
   9   9  17       11.03        0.00     26.60 o 
  10   9  17       19.55        7.23     26.98 o 
 -10  10  17      100.93      113.96     42.49 o 
  -9  10  17     1285.16     1164.64     63.10 o 
  -8  10  17       62.92       67.65     31.31 o 
  -7  10  17      913.50      951.20     53.95 o 
  -6  10  17       42.83       32.29     21.84 o 
  -5  10  17     2362.06     2457.18     79.85 o 
  -4  10  17       79.40       88.92     23.91 o 
  -3  10  17     3034.40     2927.42     77.18 o 
  -2  10  17       36.76       38.52     16.97 o 
  -1  10  17      761.03      827.76     36.93 o 
   0  10  17       18.91        0.00     16.34 o 
   1  10  17     1735.22     1792.76     59.87 o 
   2  10  17       99.01      111.49     27.07 o 
   3  10  17     2097.73     2097.49     74.98 o 
   4  10  17      428.71      476.48     39.43 o 
   5  10  17     1764.59     1811.55     94.89 o 
   6  10  17        3.55        0.00     23.55 o 
   7  10  17     2235.12     2240.35    113.26 o 
   8  10  17      424.70      454.90     50.15 o 
   9  10  17      974.06      993.79     68.29 o 
  10  10  17       33.00        1.70     26.48 o 
  -9  11  17      257.50      270.30     46.01 o 
  -8  11  17       20.64       12.87     30.14 o 
  -7  11  17      145.46      151.40     32.32 o 
  -6  11  17        0.33        0.00     22.89 o 
  -5  11  17      273.01      306.21     35.61 o 
  -4  11  17       27.87        0.00     21.48 o 
  -3  11  17       26.28        4.92     19.17 o 
  -2  11  17        4.62        0.00     17.41 o 
  -1  11  17        7.53        0.00     19.52 o 
   0  11  17      125.50      131.88     26.89 o 
   1  11  17       56.71       56.65     23.76 o 
   2  11  17       59.20       49.55     23.87 o 
   3  11  17        0.38        0.00     16.97 o 
   4  11  17      227.22      233.33     38.38 o 
   5  11  17      108.81      110.98     31.02 o 
   6  11  17       26.45        3.67     25.16 o 
   7  11  17      160.95      174.05     40.19 o 
   8  11  17        4.81        0.00     22.72 o 
   9  11  17        2.31        0.00     26.64 o 
  -8  12  17      814.18      904.71     67.29 o 
  -7  12  17       71.42       92.51     34.27 o 
  -6  12  17     1943.37     2099.07     97.42 o 
  -5  12  17       64.30       72.30     27.24 o 
  -4  12  17     3112.33     3180.52     96.63 o 
  -3  12  17      895.18      888.42     51.42 o 
  -2  12  17      803.72      858.98     50.19 o 
  -1  12  17      156.36      164.84     29.51 o 
   0  12  17     1306.20     1360.06     64.34 o 
   1  12  17      190.20      213.48     30.51 o 
   2  12  17     2874.13     2889.93     89.84 o 
   3  12  17       46.26       46.73     26.83 o 
   4  12  17     1269.37     1221.54     68.57 o 
   5  12  17        1.80        1.20     21.53 o 
   6  12  17      989.36     1047.54     67.42 o 
   7  12  17      106.70      106.79     37.64 o 
   8  12  17     1513.96     1607.13     85.54 o 
  -7  13  17       57.06       76.36     31.70 o 
  -6  13  17        1.21        0.34     31.39 o 
  -5  13  17       41.51       29.68     26.11 o 
  -4  13  17        0.45       50.10     30.42 o 
  -3  13  17       13.58        0.00     27.01 o 
  -2  13  17      102.89      113.59     33.54 o 
  -1  13  17       34.07       28.55     25.53 o 
   0  13  17       15.65       19.82     21.43 o 
   1  13  17       70.10       65.17     35.53 o 
   2  13  17       40.02        5.17     26.50 o 
   3  13  17       17.08        3.07     26.41 o 
   4  13  17       12.91        0.00     26.45 o 
   5  13  17       30.08       28.15     32.93 o 
   6  13  17      105.16      126.16     39.46 o 
   7  13  17       11.74        9.92     25.96 o 
  -6  14  17       60.15       48.02     41.28 o 
  -5  14  17     1333.57     1478.08     95.44 o 
  -4  14  17      158.23      162.55     46.33 o 
  -3  14  17     1554.32     1437.39     87.10 o 
  -2  14  17      193.65      218.78     35.76 o 
  -1  14  17      749.43      686.33     55.75 o 
   0  14  17       16.30        4.25     30.66 o 
   1  14  17     1155.02     1220.03     78.21 o 
   2  14  17      290.74      348.23     50.14 o 
   3  14  17      855.09      964.38     65.58 o 
   4  14  17      111.29      130.97     35.07 o 
   5  14  17      234.73      244.20     51.68 o 
  -3  15  17        0.05        0.00     37.92 o 
  -2  15  17        1.22        2.08     20.12 o 
  -1  15  17        0.59        0.00     34.82 o 
   0  15  17        3.02        8.61     23.52 o 
   1  15  17       26.99        6.41     32.44 o 
   2  15  17       59.42       80.62     40.36 o 
   3  15  17        2.39        2.39     26.62 o 
 -12   0  18       74.34       59.94     41.67 o 
 -10   0  18      291.18      255.93     49.09 o 
  -8   0  18     1071.45     1031.85     85.44 o 
  -6   0  18     3320.01     3409.82    169.88 o 
  -4   0  18    18722.52    18576.31    415.22 o 
  -2   0  18     9092.06     8528.37    203.05 o 
   0   0  18     5137.09     5050.59    179.17 o 
   2   0  18     8499.31     7617.40    182.07 o 
   4   0  18     2656.58     2356.52     91.31 o 
   6   0  18     4137.27     3850.54    187.84 o 
   8   0  18     3594.85     3156.60    122.63 o 
  10   0  18      394.83      454.52     50.70 o 
  12   0  18     3028.50     3031.60    169.00 o 
 -13   1  18      542.69      562.45     57.76 o 
 -12   1  18      159.62      166.42     33.98 o 
 -11   1  18      578.67      542.34     46.46 o 
 -10   1  18     1451.47     1354.99     62.29 o 
  -9   1  18     1223.87     1251.30     58.34 o 
  -8   1  18     7293.87     7000.95    161.19 o 
  -7   1  18     5521.16     5358.37    128.75 o 
  -6   1  18     7261.01     6937.35    154.23 o 
  -5   1  18     1066.03     1116.97     32.76 o 
  -4   1  18     2948.74     2789.54     72.73 o 
  -3   1  18    11025.97    10873.48    179.93 o 
  -2   1  18    15111.38    14421.54    231.50 o 
  -1   1  18      422.12      398.44     20.97 o 
   0   1  18       26.70      107.59     16.81 o 
   1   1  18      171.72      166.96     13.13 o 
   2   1  18     1967.49     1994.00     49.67 o 
   3   1  18     1357.45     1305.16     39.27 o 
   4   1  18     1375.25     1360.31     41.75 o 
   5   1  18      419.49      406.17     25.43 o 
   6   1  18     1039.50      978.56     38.47 o 
   7   1  18      698.69      711.21     39.07 o 
   8   1  18     1345.30     1352.88     54.33 o 
   9   1  18       11.28        0.00     16.94 o 
  10   1  18      325.65      292.93     32.89 o 
  11   1  18       13.87       16.16     28.15 o 
  12   1  18        0.41        0.31     28.12 o 
  13   1  18        8.40       10.76     29.85 o 
 -13   2  18       31.69       18.22     33.82 o 
 -12   2  18      210.35      216.11     44.53 o 
 -11   2  18       56.56       13.88     29.01 o 
 -10   2  18       56.03       47.77     28.24 o 
  -9   2  18      384.87      361.37     36.97 o 
  -8   2  18     2742.14     2504.23     80.33 o 
  -7   2  18      270.84      285.19     30.92 o 
  -6   2  18      625.16      534.52     30.69 o 
  -5   2  18    13413.75    13432.40    239.62 o 
  -4   2  18     2142.94     1966.05     47.85 o 
  -3   2  18     5525.72     5739.13    104.43 o 
  -2   2  18     3001.33     2948.24     61.82 o 
  -1   2  18     4939.78     5073.70     93.92 o 
   0   2  18      954.54      909.31     29.46 o 
   1   2  18    15485.40    15218.06    259.95 o 
   2   2  18      263.57      254.11     19.84 o 
   3   2  18     6705.22     7083.80    134.69 o 
   4   2  18      420.65      397.71     25.14 o 
   5   2  18      351.51      340.16     25.31 o 
   6   2  18      451.87      421.30     27.91 o 
   7   2  18     5382.61     5187.40    110.69 o 
   8   2  18       48.96       56.11     20.96 o 
   9   2  18      680.12      651.22     41.23 o 
  10   2  18       42.47       60.21     24.46 o 
  11   2  18     1117.71     1159.30     64.78 o 
  12   2  18      298.64      329.03     43.58 o 
  13   2  18     1163.75     1112.55     69.07 o 
 -13   3  18      262.08      244.80     50.73 o 
 -12   3  18      147.04      165.38     41.25 o 
 -11   3  18      469.96      469.83     49.59 o 
 -10   3  18      380.51      357.07     39.11 o 
  -9   3  18     6410.99     6359.58    176.87 o 
  -8   3  18     2661.40     2552.52     81.52 o 
  -7   3  18      684.71      675.04     41.30 o 
  -6   3  18     1409.89     1441.51     47.55 o 
  -5   3  18     2552.13     2468.41     82.28 o 
  -4   3  18      842.11      867.97     30.59 o 
  -3   3  18     4462.62     4389.65     84.86 o 
  -2   3  18      193.94      192.99     21.46 o 
  -1   3  18      749.14      785.76     28.19 o 
   0   3  18        0.55        0.00      9.40 o 
   1   3  18     2567.54     2725.53     64.04 o 
   2   3  18      415.43      389.90     24.06 o 
   3   3  18    10739.07    11025.82    197.19 o 
   4   3  18       85.25       78.37     16.34 o 
   5   3  18      683.73      723.03     33.13 o 
   6   3  18      310.83      293.19     26.20 o 
   7   3  18      580.64      606.32     34.11 o 
   8   3  18       83.60       80.21     23.85 o 
   9   3  18     3120.20     3233.47    102.54 o 
  10   3  18       25.73        0.00     22.76 o 
  11   3  18       63.64       26.88     27.86 o 
  12   3  18        0.04       14.62     29.75 o 
 -13   4  18       14.74        0.00     28.25 o 
 -12   4  18       67.09       40.62     35.69 o 
 -11   4  18      190.30      211.36     39.82 o 
 -10   4  18      347.66      359.92     45.36 o 
  -9   4  18      159.83      165.76     33.96 o 
  -8   4  18       14.99        0.36     19.88 o 
  -7   4  18      163.01      172.40     22.82 o 
  -6   4  18      696.63      676.38     34.85 o 
  -5   4  18      582.72      534.54     31.06 o 
  -4   4  18     7230.18     7362.39    130.51 o 
  -3   4  18        8.32        0.00     12.09 o 
  -2   4  18     1502.29     1414.80     39.34 o 
  -1   4  18       50.86       35.40      9.72 o 
   0   4  18     1046.88     1102.60     34.47 o 
   1   4  18     2358.13     2419.27     53.98 o 
   2   4  18     9275.76     8893.41    163.14 o 
   3   4  18      548.89      597.64     29.84 o 
   4   4  18        1.97        0.00      9.53 o 
   5   4  18      182.54      151.27     19.23 o 
   6   4  18     1113.86     1073.10     42.44 o 
   7   4  18     1870.49     1978.23     67.90 o 
   8   4  18     2400.41     2345.30     76.70 o 
   9   4  18      709.08      699.70     51.05 o 
  10   4  18      620.20      657.88     51.28 o 
  11   4  18      574.15      561.37     50.73 o 
  12   4  18     1124.96     1212.19     78.80 o 
 -12   5  18      106.62       82.45     40.60 o 
 -11   5  18       35.66       18.13     28.83 o 
 -10   5  18     1526.97     1601.02     78.59 o 
  -9   5  18      676.99      698.98     54.11 o 
  -8   5  18     2746.56     2782.79     95.51 o 
  -7   5  18      118.13      113.50     22.09 o 
  -6   5  18     2705.26     3150.70     79.25 o 
  -5   5  18      469.71      502.35     30.72 o 
  -4   5  18     2049.18     2032.38     50.62 o 
  -3   5  18      545.24      523.20     26.46 o 
  -2   5  18     3811.15     3951.94     80.19 o 
  -1   5  18      747.21      828.18     30.68 o 
   0   5  18       48.95       47.27     11.87 o 
   1   5  18      172.86      165.57     17.26 o 
   2   5  18     3544.17     3491.69     85.35 o 
   3   5  18      342.56      403.90     26.47 o 
   4   5  18     3314.47     3269.60     75.64 o 
   5   5  18       29.34       19.98     15.81 o 
   6   5  18     1398.50     1339.38     55.55 o 
   7   5  18      379.46      408.57     34.35 o 
   8   5  18     3026.22     2996.26     89.65 o 
   9   5  18        1.62        0.00     21.70 o 
  10   5  18      877.80      855.89     57.53 o 
  11   5  18       11.57       27.62     24.80 o 
  12   5  18        2.07        0.00     27.71 o 
 -12   6  18        8.90       15.28     25.43 o 
 -11   6  18       29.47       13.33     27.56 o 
 -10   6  18      558.56      565.14     52.80 o 
  -9   6  18       79.05      101.37     35.53 o 
  -8   6  18      538.23      569.92     48.78 o 
  -7   6  18      252.37      263.37     30.88 o 
  -6   6  18       10.40        0.48     16.26 o 
  -5   6  18     2494.71     2417.41     66.26 o 
  -4   6  18      436.89      443.88     25.41 o 
  -3   6  18     1537.23     1404.42     44.77 o 
  -2   6  18     3063.48     2948.80     66.09 o 
  -1   6  18        2.50        0.00      9.27 o 
   0   6  18       67.08       72.15     17.53 o 
   1   6  18     2860.25     2623.61     60.22 o 
   2   6  18      483.08      600.53     30.70 o 
   3   6  18      530.52      576.11     30.57 o 
   4   6  18       21.56        7.83     15.48 o 
   5   6  18       13.36        0.00     20.71 o 
   6   6  18     3039.93     2997.99     87.32 o 
   7   6  18     1361.38     1388.73     60.04 o 
   8   6  18      886.71     1008.55     52.80 o 
   9   6  18      895.80      847.67     52.21 o 
  10   6  18     1011.99     1001.46     69.47 o 
  11   6  18     1084.67     1081.34     76.05 o 
  12   6  18     1078.50     1181.35     81.67 o 
 -12   7  18       30.01        0.00     32.30 o 
 -11   7  18      237.58      211.24     42.64 o 
 -10   7  18        4.12        4.09     21.27 o 
  -9   7  18     1184.45     1176.89     68.26 o 
  -8   7  18      275.80      235.28     34.99 o 
  -7   7  18     1604.81     1684.95     67.08 o 
  -6   7  18      118.28      123.04     22.59 o 
  -5   7  18      865.38      861.53     40.23 o 
  -4   7  18      423.58      376.46     28.97 o 
  -3   7  18      780.52      851.38     34.32 o 
  -2   7  18      252.90      288.28     22.64 o 
  -1   7  18     2545.40     2662.12     65.41 o 
   0   7  18       99.01      112.54     21.94 o 
   1   7  18      662.32      669.12     30.20 o 
   2   7  18        2.03        0.00     12.74 o 
   3   7  18     1633.49     1779.39     61.71 o 
   4   7  18      445.98      480.29     36.29 o 
   5   7  18      940.73     1000.29     49.62 o 
   6   7  18      120.93      125.55     25.42 o 
   7   7  18     1218.76     1235.05     63.01 o 
   8   7  18       23.14       16.17     22.43 o 
   9   7  18     1183.91     1210.40     67.83 o 
  10   7  18        0.68        2.27     20.94 o 
  11   7  18      192.82      184.05     45.32 o 
 -11   8  18       56.70       72.02     39.52 o 
 -10   8  18      113.54      126.74     44.90 o 
  -9   8  18      183.97      186.34     39.25 o 
  -8   8  18      141.48      165.89     35.77 o 
  -7   8  18       43.08       30.15     24.20 o 
  -6   8  18        2.32        0.00     16.32 o 
  -5   8  18     2197.09     2107.18     70.37 o 
  -4   8  18      568.06      611.55     35.63 o 
  -3   8  18      593.86      620.90     32.68 o 
  -2   8  18      489.48      553.99     29.74 o 
  -1   8  18     1189.71     1144.89     40.52 o 
   0   8  18      326.77      332.74     23.97 o 
   1   8  18     2337.69     2296.48     58.26 o 
   2   8  18      654.68      775.04     42.75 o 
   3   8  18      721.90      761.57     43.50 o 
   4   8  18       17.42        8.66     19.78 o 
   5   8  18      874.95      918.01     49.10 o 
   6   8  18      151.17      140.78     29.95 o 
   7   8  18     2022.63     2056.19     83.51 o 
   8   8  18      276.36      322.76     42.61 o 
   9   8  18      916.05      866.60     61.73 o 
  10   8  18      474.78      446.02     50.56 o 
  11   8  18      724.22      759.00     68.49 o 
 -11   9  18      131.13      158.05     58.23 o 
 -10   9  18      518.69      534.10     56.29 o 
  -9   9  18      325.62      335.76     45.89 o 
  -8   9  18      931.88      906.19     54.36 o 
  -7   9  18      258.40      260.70     35.21 o 
  -6   9  18     2431.19     2550.63     81.43 o 
  -5   9  18      135.64      172.46     27.72 o 
  -4   9  18      183.32      180.47     33.08 o 
  -3   9  18     3051.98     3030.16     72.61 o 
  -2   9  18     1936.94     1943.26     60.86 o 
  -1   9  18      205.37      201.28     22.25 o 
   0   9  18      791.03      784.53     40.29 o 
   1   9  18      112.62      139.77     24.05 o 
   2   9  18      865.55      826.15     45.35 o 
   3   9  18      437.03      431.35     37.92 o 
   4   9  18      199.65      188.41     32.46 o 
   5   9  18       16.55        0.00     17.85 o 
   6   9  18     1557.79     1594.55     74.55 o 
   7   9  18       10.52       18.63     22.94 o 
   8   9  18     1086.55     1046.01     66.54 o 
   9   9  18      152.18       91.16     37.69 o 
  10   9  18      428.08      440.44     52.47 o 
 -10  10  18      152.30      103.19     45.73 o 
  -9  10  18        3.98        0.00     25.97 o 
  -8  10  18       26.87        0.00     28.37 o 
  -7  10  18       12.88       18.21     18.66 o 
  -6  10  18      565.00      554.66     44.42 o 
  -5  10  18      349.28      340.51     35.44 o 
  -4  10  18     3373.13     3410.25     96.61 o 
  -3  10  18      314.41      380.79     31.37 o 
  -2  10  18      169.13      159.45     23.66 o 
  -1  10  18      362.78      391.26     31.81 o 
   0  10  18      858.30      927.04     43.81 o 
   1  10  18      325.10      388.52     35.30 o 
   2  10  18     3330.84     3285.70     94.61 o 
   3  10  18      534.86      579.28     42.47 o 
   4  10  18      298.36      338.22     34.76 o 
   5  10  18       15.70        9.37     22.87 o 
   6  10  18      162.68      199.53     35.94 o 
   7  10  18       36.55        6.03     45.70 o 
   8  10  18     1282.10     1176.53     73.05 o 
   9  10  18       79.69       21.77     35.27 o 
  -9  11  18      586.96      593.35     68.80 o 
  -8  11  18      918.25      931.16     57.88 o 
  -7  11  18      438.42      409.77     41.31 o 
  -6  11  18      376.53      364.69     39.14 o 
  -5  11  18      403.48      432.10     40.22 o 
  -4  11  18      467.40      525.98     42.40 o 
  -3  11  18      564.75      566.07     38.36 o 
  -2  11  18      928.73      878.61     49.71 o 
  -1  11  18       15.23       10.15     18.90 o 
   0  11  18      292.99      323.09     34.19 o 
   1  11  18      545.70      566.34     41.57 o 
   2  11  18      109.26      118.56     26.48 o 
   3  11  18      622.76      644.77     45.77 o 
   4  11  18      100.19       71.99     29.78 o 
   5  11  18      250.63      246.07     39.53 o 
   6  11  18       14.32        0.00     23.06 o 
   7  11  18      424.46      464.42     50.56 o 
   8  11  18      255.20      253.37     44.36 o 
   9  11  18      436.61      470.51     52.41 o 
  -8  12  18        3.32        0.00     28.74 o 
  -7  12  18       39.25       18.67     30.84 o 
  -6  12  18       24.42        0.00     22.65 o 
  -5  12  18     1259.45     1386.57     65.79 o 
  -4  12  18       11.14       19.76     20.26 o 
  -3  12  18      850.20      814.19     57.58 o 
  -2  12  18       83.86       63.36     32.11 o 
  -1  12  18      401.55      429.01     40.07 o 
   0  12  18      105.97       86.46     32.58 o 
   1  12  18     2295.89     2193.24     82.32 o 
   2  12  18       80.43       81.84     24.73 o 
   3  12  18      891.02      847.71     59.69 o 
   4  12  18       77.91       99.19     34.03 o 
   5  12  18      247.50      261.80     44.69 o 
   6  12  18        3.18        2.91     22.18 o 
   7  12  18      615.72      729.92     62.15 o 
   8  12  18       56.96       51.70     33.79 o 
  -7  13  18      828.03      843.73     67.48 o 
  -6  13  18      424.07      404.55     53.94 o 
  -5  13  18      860.70      901.72     64.92 o 
  -4  13  18      420.16      436.56     51.18 o 
  -3  13  18     1007.42     1068.26     66.72 o 
  -2  13  18      100.98      121.64     31.63 o 
  -1  13  18      220.21      219.64     37.63 o 
   0  13  18       47.49       28.94     28.40 o 
   1  13  18      201.39      217.35     39.06 o 
   2  13  18      217.55      216.10     42.72 o 
   3  13  18      234.92      242.51     43.15 o 
   4  13  18      125.48      111.50     33.23 o 
   5  13  18        1.59        7.84     22.61 o 
   6  13  18       74.79       79.61     40.68 o 
  -5  14  18       33.79       54.29     37.33 o 
  -4  14  18     1139.52     1263.39     75.11 o 
  -3  14  18       24.21       19.51     29.05 o 
  -2  14  18      715.23      775.41     58.72 o 
  -1  14  18      120.45      150.20     37.64 o 
   0  14  18      777.34      821.34     66.64 o 
   1  14  18       40.71       13.18     35.56 o 
   2  14  18      790.88      909.81     71.56 o 
   3  14  18       87.71       70.88     33.57 o 
   4  14  18       26.94       31.52     26.63 o 
   5  14  18       90.37       65.10     36.30 o 
  -3  15  18        1.09        0.00     67.31 o 
  -2  15  18      320.13      302.58     56.75 o 
  -1  15  18       10.02        1.61     29.73 o 
   0  15  18      139.06      156.78     42.59 o 
   1  15  18        9.76        0.00     30.14 o 
   2  15  18      191.29      186.99     65.45 o 
 -13   0  19      856.50      845.03     85.97 o 
 -11   0  19      185.35      230.34     48.31 o 
  -9   0  19     1488.86     1485.95    114.14 o 
  -7   0  19      810.36      889.89     65.69 o 
  -5   0  19      395.97      372.30     28.17 o 
  -3   0  19        4.53       17.26     12.84 o 
  -1   0  19       35.60       62.99     17.74 o 
   1   0  19     5743.16     6209.44    157.97 o 
   3   0  19     1145.54     1164.53     63.32 o 
   5   0  19      384.73      410.56     41.23 o 
   7   0  19      194.80      210.83     40.41 o 
   9   0  19      181.10      181.22     45.55 o 
  11   0  19      779.97      775.56     68.89 o 
 -13   1  19      272.46      298.26     49.26 o 
 -12   1  19      263.96      220.56     38.19 o 
 -11   1  19     1146.37     1189.46     62.85 o 
 -10   1  19      850.75      867.93     54.60 o 
  -9   1  19     2185.43     2226.80     77.24 o 
  -8   1  19     2081.42     2153.46     73.93 o 
  -7   1  19      320.56      326.18     31.70 o 
  -6   1  19     5082.74     4926.97    119.58 o 
  -5   1  19     8567.74     8207.68    157.01 o 
  -4   1  19    16100.13    16566.85    265.75 o 
  -3   1  19    23068.51    22498.38    352.50 o 
  -2   1  19     1243.76     1219.74     45.27 o 
  -1   1  19     2446.56     2160.02     49.83 o 
   0   1  19     2848.38     2957.34     61.54 o 
   1   1  19     4995.72     4823.35     89.34 o 
   2   1  19     2992.46     2853.20     65.88 o 
   3   1  19     3841.46     3728.74     80.59 o 
   4   1  19       65.74       30.59     14.04 o 
   5   1  19      678.72      708.88     32.42 o 
   6   1  19      867.96      872.53     41.78 o 
   7   1  19     1439.68     1394.17     53.61 o 
   8   1  19     1868.80     1736.62     61.40 o 
   9   1  19     2105.56     2057.41     69.70 o 
  10   1  19      225.83      208.14     34.27 o 
  11   1  19     1087.87     1144.64     64.23 o 
  12   1  19      331.44      371.53     46.19 o 
 -13   2  19       27.36       36.28     33.19 o 
 -12   2  19      405.76      417.78     49.77 o 
 -11   2  19      264.22      258.28     37.90 o 
 -10   2  19      311.34      289.21     39.22 o 
  -9   2  19       35.85       25.16     22.62 o 
  -8   2  19     2162.49     2292.14     76.46 o 
  -7   2  19      730.03      660.54     42.83 o 
  -6   2  19     2308.73     2269.12     74.54 o 
  -5   2  19        1.22        0.00     11.79 o 
  -4   2  19      171.65      160.57     16.89 o 
  -3   2  19      451.25      430.37     23.02 o 
  -2   2  19      155.57      184.13     19.87 o 
  -1   2  19       84.36       96.46     14.40 o 
   0   2  19     1465.99     1409.55     37.69 o 
   1   2  19       65.67      111.13     18.58 o 
   2   2  19     5094.91     4843.51     97.40 o 
   3   2  19      116.57      124.57     20.05 o 
   4   2  19      124.88      145.49     21.80 o 
   5   2  19      367.45      362.60     27.25 o 
   6   2  19     1056.91     1051.27     41.83 o 
   7   2  19      339.63      390.48     32.11 o 
   8   2  19       89.78      106.22     23.39 o 
   9   2  19       18.04       15.60     21.36 o 
  10   2  19      130.48      134.95     33.28 o 
  11   2  19       98.50       99.31     36.47 o 
  12   2  19      834.06      865.30     60.58 o 
 -13   3  19       13.77        0.00     31.04 o 
 -12   3  19       14.87        0.00     29.39 o 
 -11   3  19      172.70      166.01     40.28 o 
 -10   3  19     1721.08     1800.96     72.85 o 
  -9   3  19     1220.65     1182.97     58.16 o 
  -8   3  19     2002.88     2076.39     72.35 o 
  -7   3  19      299.17      276.86     30.59 o 
  -6   3  19     2688.68     2668.77     69.43 o 
  -5   3  19     4921.32     4767.29    103.70 o 
  -4   3  19     9539.98     9747.01    165.84 o 
  -3   3  19     2171.91     2314.80     54.43 o 
  -2   3  19     5164.72     4948.14     93.69 o 
  -1   3  19     2085.16     1920.20     46.81 o 
   0   3  19     5853.73     6167.66    110.84 o 
   1   3  19     1133.74     1228.87     39.98 o 
   2   3  19    11212.77    10842.58    194.42 o 
   3   3  19      457.45      464.18     27.01 o 
   4   3  19     1443.11     1416.06     45.73 o 
   5   3  19      207.07      229.71     25.17 o 
   6   3  19      477.43      566.61     32.48 o 
   7   3  19        6.42       12.83     12.64 o 
   8   3  19     4430.33     4251.82    121.71 o 
   9   3  19      207.62      215.01     35.60 o 
  10   3  19     1494.49     1496.23     72.44 o 
  11   3  19      135.90      137.05     36.13 o 
  12   3  19     1061.36     1120.85     68.91 o 
 -12   4  19       23.79        0.00     30.53 o 
 -11   4  19        1.94        0.00     21.19 o 
 -10   4  19      106.68       94.32     48.41 o 
  -9   4  19      601.52      645.89     51.35 o 
  -8   4  19      156.72      157.55     30.56 o 
  -7   4  19     1720.40     1596.65     62.69 o 
  -6   4  19      139.61      174.66     23.16 o 
  -5   4  19     1484.73     1493.52     51.88 o 
  -4   4  19      752.93      769.51     30.59 o 
  -3   4  19      123.53      124.29     16.53 o 
  -2   4  19      389.57      443.00     23.86 o 
  -1   4  19       96.01      153.72     17.61 o 
   0   4  19       48.85       36.78     12.02 o 
   1   4  19     2542.68     2396.49     60.36 o 
   2   4  19      478.03      527.87     28.55 o 
   3   4  19     1645.94     1710.16     55.37 o 
   4   4  19     1061.34     1085.40     41.12 o 
   5   4  19      429.45      434.75     28.87 o 
   6   4  19      464.45      479.96     35.91 o 
   7   4  19      158.02      173.17     28.14 o 
   8   4  19       78.37       81.15     26.14 o 
   9   4  19      194.08      202.45     34.16 o 
  10   4  19       99.55       88.01     28.07 o 
  11   4  19       22.50       28.55     21.93 o 
  12   4  19      451.10      472.77     56.95 o 
 -12   5  19       59.12       13.06     36.70 o 
 -11   5  19      222.13      227.94     39.82 o 
 -10   5  19       73.78       70.92     33.24 o 
  -9   5  19     3140.19     2824.77    101.22 o 
  -8   5  19       71.04       66.49     26.34 o 
  -7   5  19      208.54      201.51     23.77 o 
  -6   5  19        2.24        3.12     13.18 o 
  -5   5  19     3142.97     3028.32     76.58 o 
  -4   5  19        0.25        0.00     14.30 o 
  -3   5  19     9636.61     8913.10    155.59 o 
  -2   5  19      260.97      255.45     21.57 o 
  -1   5  19     2084.28     2058.72     55.30 o 
   0   5  19        0.07        0.78      8.83 o 
   1   5  19     2939.36     2681.34     60.18 o 
   2   5  19       22.10       33.68     16.72 o 
   3   5  19     8179.06     8358.37    147.50 o 
   4   5  19      282.94      290.10     26.07 o 
   5   5  19      707.72      783.01     49.96 o 
   6   5  19      873.57      841.20     46.10 o 
   7   5  19     5395.64     5060.12    115.42 o 
   8   5  19       37.57       45.33     19.96 o 
   9   5  19     3375.56     3594.29    113.11 o 
  10   5  19        0.94       19.40     26.02 o 
  11   5  19     1854.22     1966.86    111.45 o 
  12   5  19        2.20        0.00     24.32 o 
 -12   6  19       82.31       47.93     35.73 o 
 -11   6  19       24.80        0.00     27.26 o 
 -10   6  19       74.11       66.57     34.21 o 
  -9   6  19        0.45        0.00     18.44 o 
  -8   6  19      317.42      289.87     40.67 o 
  -7   6  19      497.17      504.19     38.20 o 
  -6   6  19      927.81      885.14     42.47 o 
  -5   6  19      601.46      646.94     35.70 o 
  -4   6  19      185.60      184.52     23.98 o 
  -3   6  19      336.92      327.58     23.84 o 
  -2   6  19       91.13      107.20     19.88 o 
  -1   6  19      383.96      403.27     24.33 o 
   0   6  19       87.25       94.57     16.94 o 
   1   6  19      274.86      257.26     23.46 o 
   2   6  19     1141.17     1113.05     41.65 o 
   3   6  19      389.05      420.38     28.19 o 
   4   6  19      530.79      506.02     36.99 o 
   5   6  19       13.14        8.51     18.65 o 
   6   6  19       42.54       46.74     19.29 o 
   7   6  19      255.64      260.92     31.97 o 
   8   6  19      114.53      123.16     27.24 o 
   9   6  19        0.15        0.00     22.89 o 
  10   6  19       11.87        0.00     30.76 o 
  11   6  19      228.10      252.12     47.12 o 
 -11   7  19       16.34       23.45     25.87 o 
 -10   7  19      466.83      450.22     50.18 o 
  -9   7  19       50.16       45.25     26.11 o 
  -8   7  19      882.87      881.38     59.05 o 
  -7   7  19      108.08      104.55     23.91 o 
  -6   7  19      774.84      896.68     47.34 o 
  -5   7  19       29.77       19.21     19.04 o 
  -4   7  19     5068.19     5061.09    111.67 o 
  -3   7  19      198.92      177.91     22.16 o 
  -2   7  19     3064.15     3113.45     85.39 o 
  -1   7  19      414.34      429.84     28.17 o 
   0   7  19     4039.85     4300.55     88.69 o 
   1   7  19      475.23      516.09     30.53 o 
   2   7  19     5006.34     4672.34    114.28 o 
   3   7  19       25.67        7.80     18.15 o 
   4   7  19      459.04      433.19     36.08 o 
   5   7  19      267.11      247.91     35.18 o 
   6   7  19     1631.76     1754.10     67.34 o 
   7   7  19     1091.30     1157.85     57.17 o 
   8   7  19     3946.24     3676.64    107.19 o 
   9   7  19       38.54       24.10     27.76 o 
  10   7  19     1787.33     1740.40     92.35 o 
  11   7  19        1.04        0.00     25.38 o 
 -11   8  19       25.52        3.18     27.46 o 
 -10   8  19       29.15        0.00     28.31 o 
  -9   8  19        4.58        4.89     22.94 o 
  -8   8  19      239.09      257.27     38.18 o 
  -7   8  19      124.83      112.22     26.95 o 
  -6   8  19      362.45      377.19     36.67 o 
  -5   8  19       36.94       31.77     19.28 o 
  -4   8  19       99.39      118.37     23.84 o 
  -3   8  19      159.24      164.23     21.47 o 
  -2   8  19      325.56      297.46     25.03 o 
  -1   8  19      538.82      521.76     30.08 o 
   0   8  19      735.82      818.54     34.80 o 
   1   8  19       77.71       58.01     20.99 o 
   2   8  19       39.57       41.59     21.57 o 
   3   8  19      243.33      311.63     32.13 o 
   4   8  19       42.02       15.87     24.63 o 
   5   8  19       26.60       23.28     20.75 o 
   6   8  19      440.51      448.21     40.69 o 
   7   8  19        6.39        0.00     24.35 o 
   8   8  19       33.45       42.77     27.87 o 
   9   8  19       47.71       28.65     29.11 o 
  10   8  19        4.83        8.17     26.12 o 
 -10   9  19      209.34      210.28     43.13 o 
  -9   9  19      453.24      490.28     53.18 o 
  -8   9  19      273.16      262.58     36.50 o 
  -7   9  19      445.44      485.92     42.19 o 
  -6   9  19       17.06       27.81     21.92 o 
  -5   9  19     3262.58     3413.29     97.28 o 
  -4   9  19     2123.84     2214.85     81.49 o 
  -3   9  19     2716.66     2879.99     71.15 o 
  -2   9  19     1935.67     1813.04     66.98 o 
  -1   9  19       67.80       66.03     17.00 o 
   0   9  19      559.29      558.14     38.98 o 
   1   9  19     5322.53     5346.53    128.52 o 
   2   9  19       95.83      115.20     25.05 o 
   3   9  19     2831.88     2701.80    111.58 o 
   4   9  19        1.34        0.00     20.66 o 
   5   9  19     1635.46     1812.25     75.00 o 
   6   9  19      189.95      171.57     38.61 o 
   7   9  19     1153.82     1184.92     68.25 o 
   8   9  19      299.76      345.36     46.20 o 
   9   9  19     1775.52     1552.58     82.02 o 
  10   9  19      115.80      129.47     42.82 o 
 -10  10  19        9.35        0.00     29.58 o 
  -9  10  19      172.12      177.65     42.25 o 
  -8  10  19       13.53        0.31     22.58 o 
  -7  10  19      380.59      368.00     40.62 o 
  -6  10  19      184.38      206.42     32.10 o 
  -5  10  19       42.15       28.78     26.80 o 
  -4  10  19       40.79       59.48     24.46 o 
  -3  10  19       90.28       80.87     23.39 o 
  -2  10  19       15.82        8.41     16.18 o 
  -1  10  19      160.19      147.31     26.42 o 
   0  10  19      552.60      480.47     38.91 o 
   1  10  19      527.40      508.21     40.24 o 
   2  10  19       42.84       54.08     21.77 o 
   3  10  19      723.16      692.57     46.37 o 
   4  10  19       39.98       62.81     26.47 o 
   5  10  19      261.36      310.54     40.56 o 
   6  10  19        7.90        0.00     24.00 o 
   7  10  19      199.48      230.70     44.69 o 
   8  10  19        0.06        0.00     30.10 o 
   9  10  19        0.59        0.00     30.47 o 
  -9  11  19      522.98      528.45     68.28 o 
  -8  11  19      383.20      373.61     46.36 o 
  -7  11  19      431.64      431.31     42.98 o 
  -6  11  19      124.37      126.45     29.51 o 
  -5  11  19      492.34      499.96     43.10 o 
  -4  11  19     2341.59     2393.12     81.62 o 
  -3  11  19     1689.82     1818.66     69.72 o 
  -2  11  19     1388.14     1316.98     58.84 o 
  -1  11  19     1125.72     1035.52     59.06 o 
   0  11  19      975.82     1010.62     52.27 o 
   1  11  19      321.84      371.13     37.13 o 
   2  11  19      852.10      946.30     52.88 o 
   3  11  19      677.51      777.91     49.22 o 
   4  11  19      143.42      143.46     35.18 o 
   5  11  19       31.84        2.31     25.46 o 
   6  11  19      281.76      266.69     43.32 o 
   7  11  19      230.82      265.56     45.73 o 
   8  11  19     1147.22     1231.52     76.14 o 
  -8  12  19      385.91      410.49     54.24 o 
  -7  12  19        1.87        0.00     19.33 o 
  -6  12  19      274.92      269.02     40.04 o 
  -5  12  19        3.35        0.71     18.10 o 
  -4  12  19      158.81      174.50     40.61 o 
  -3  12  19       99.25       86.66     31.05 o 
  -2  12  19       61.13       35.97     27.46 o 
  -1  12  19        9.26        0.00     21.47 o 
   0  12  19      124.61      124.19     33.42 o 
   1  12  19      136.92      152.35     34.32 o 
   2  12  19      368.17      367.38     39.89 o 
   3  12  19       19.88       16.49     31.39 o 
   4  12  19       24.67        0.00     27.99 o 
   5  12  19      134.19      148.40     36.51 o 
   6  12  19        3.30        0.00     25.63 o 
   7  12  19        6.83        3.52     24.91 o 
  -6  13  19     1168.59     1233.69     74.47 o 
  -5  13  19      226.49      221.95     42.05 o 
  -4  13  19     1469.26     1482.14     78.23 o 
  -3  13  19     1028.28     1152.61     69.18 o 
  -2  13  19     1107.25     1246.66     67.96 o 
  -1  13  19      365.26      385.65     44.67 o 
   0  13  19      594.86      590.85     52.96 o 
   1  13  19      415.08      392.48     47.06 o 
   2  13  19      811.60      775.12     58.29 o 
   3  13  19      147.44      154.76     42.63 o 
   4  13  19      107.45       33.07     43.10 o 
   5  13  19       11.28        0.00     25.24 o 
   6  13  19       63.94       79.80     39.08 o 
  -5  14  19       13.60        0.00     34.98 o 
  -4  14  19       29.87       24.22     34.46 o 
  -3  14  19       30.06       25.85     28.96 o 
  -2  14  19        2.19        0.00     24.61 o 
  -1  14  19       47.90       26.41     31.33 o 
   0  14  19       32.28       29.60     29.84 o 
   1  14  19      360.31      417.41     53.49 o 
   2  14  19        0.69       29.31     33.51 o 
   3  14  19       58.10       46.59     33.48 o 
   4  14  19       12.98        0.00     27.86 o 
  -1  15  19      811.19      909.74     72.82 o 
   0  15  19       21.29       42.30     33.24 o 
   1  15  19      666.21      625.71     76.39 o 
 -12   0  20     1292.23     1283.73     97.07 o 
 -10   0  20     2682.16     2614.59    125.90 o 
  -8   0  20     1173.32     1244.99     80.75 o 
  -6   0  20     4875.14     5128.32    176.01 o 
  -4   0  20     8782.51     8658.52    212.23 o 
  -2   0  20    10356.92    11028.27    259.81 o 
   0   0  20       15.02      109.56     24.26 o 
   2   0  20     1983.55     1805.36     90.78 o 
   4   0  20      485.38      479.47     49.40 o 
   6   0  20      180.74      193.64     35.10 o 
   8   0  20     3875.10     3807.22    141.76 o 
  10   0  20      728.83      765.54     65.96 o 
  12   0  20       52.65       61.58     50.98 o 
 -13   1  20       24.75        4.48     30.18 o 
 -12   1  20        2.92        0.00     22.51 o 
 -11   1  20      153.49      146.51     37.23 o 
 -10   1  20      708.96      753.01     51.12 o 
  -9   1  20      594.45      685.47     47.53 o 
  -8   1  20      774.02      767.76     46.50 o 
  -7   1  20       93.95       78.18     24.91 o 
  -6   1  20      300.06      312.79     34.75 o 
  -5   1  20     3242.88     3025.11     73.00 o 
  -4   1  20     4275.19     4600.08     89.30 o 
  -3   1  20     4969.62     5053.74     95.73 o 
  -2   1  20     4892.93     5243.06     97.97 o 
  -1   1  20      504.50      437.13     22.11 o 
   0   1  20     5340.02     5423.83     99.53 o 
   1   1  20     9111.97     9063.51    153.32 o 
   2   1  20    11076.70    11177.77    198.71 o 
   3   1  20     2382.45     2513.92     84.48 o 
   4   1  20     1129.03     1213.64     46.98 o 
   5   1  20      110.51      111.77     20.99 o 
   6   1  20        3.43        0.00     12.74 o 
   7   1  20     1197.20     1186.37     50.78 o 
   8   1  20     1364.26     1272.33     54.69 o 
   9   1  20      117.13      114.32     24.95 o 
  10   1  20      363.97      361.15     40.93 o 
  11   1  20      196.95      183.60     39.34 o 
  12   1  20     1013.10      970.63     74.35 o 
 -13   2  20     1025.45     1089.36     85.60 o 
 -12   2  20       34.19       28.68     30.80 o 
 -11   2  20      949.73      959.98     57.95 o 
 -10   2  20        0.10        9.05     24.14 o 
  -9   2  20     2363.21     2222.71    111.15 o 
  -8   2  20       44.52       38.28     19.81 o 
  -7   2  20     1432.63     1428.80     58.86 o 
  -6   2  20       76.61       99.96     22.16 o 
  -5   2  20     8569.63     8077.39    156.42 o 
  -4   2  20      437.55      512.77     24.60 o 
  -3   2  20     8085.56     7400.98    129.24 o 
  -2   2  20     2346.24     2491.40     75.77 o 
  -1   2  20     3180.44     3080.85     64.80 o 
   0   2  20     2371.98     2547.22     56.53 o 
   1   2  20        7.22       34.83     12.98 o 
   2   2  20      800.82      884.73     35.09 o 
   3   2  20       57.38      102.06     23.41 o 
   4   2  20        5.81        0.00     11.11 o 
   5   2  20       69.00       65.59     15.50 o 
   6   2  20      582.21      550.32     35.43 o 
   7   2  20     1253.24     1110.78     49.88 o 
   8   2  20      113.32       96.64     25.08 o 
   9   2  20     1694.73     1789.18     82.34 o 
  10   2  20        0.04        0.00     24.32 o 
  11   2  20      369.77      389.24     45.19 o 
  12   2  20        1.70        0.00     20.51 o 
 -12   3  20        0.04        0.00     29.86 o 
 -11   3  20      270.13      263.20     42.63 o 
 -10   3  20       67.25       53.78     24.35 o 
  -9   3  20     1574.68     1532.40     66.52 o 
  -8   3  20      297.19      309.07     36.35 o 
  -7   3  20      230.74      253.36     30.73 o 
  -6   3  20        0.46        0.00     21.24 o 
  -5   3  20     1037.83      997.71     45.22 o 
  -4   3  20     3195.95     3043.08     66.84 o 
  -3   3  20     4422.29     4132.19     82.85 o 
  -2   3  20     3387.38     3410.92     71.86 o 
  -1   3  20     1380.60     1297.94     38.08 o 
   0   3  20     2151.08     2063.99     49.67 o 
   1   3  20     5854.81     5560.89    111.28 o 
   2   3  20      603.71      560.45     30.74 o 
   3   3  20     5278.45     4706.31     99.25 o 
   4   3  20      103.94      123.58     21.82 o 
   5   3  20      316.71      363.89     26.67 o 
   6   3  20      118.16      117.01     23.89 o 
   7   3  20      798.00      855.75     44.24 o 
   8   3  20      332.69      318.90     38.07 o 
   9   3  20     1074.19      997.03     59.43 o 
  10   3  20       61.78       50.05     27.14 o 
  11   3  20     1226.98     1167.79     67.77 o 
  12   3  20       97.24      101.20     39.84 o 
 -12   4  20      194.94      194.76     41.39 o 
 -11   4  20        7.00        0.00     24.93 o 
 -10   4  20       70.49       30.18     30.69 o 
  -9   4  20      194.05      213.04     38.18 o 
  -8   4  20     1520.74     1577.29     64.91 o 
  -7   4  20       50.63       50.21     20.49 o 
  -6   4  20     1816.58     1865.61     57.89 o 
  -5   4  20     1893.63     1722.34     54.52 o 
  -4   4  20     1956.11     1961.23     57.35 o 
  -3   4  20     1206.18     1030.50     35.56 o 
  -2   4  20     2096.46     2057.49     51.80 o 
  -1   4  20      418.55      423.39     24.25 o 
   0   4  20     1637.81     1651.92     44.17 o 
   1   4  20     2610.87     2519.31     63.74 o 
   2   4  20       11.78       12.75     11.33 o 
   3   4  20     1366.91     1266.65     44.51 o 
   4   4  20       59.53       69.23     17.12 o 
   5   4  20     1021.83     1036.25     41.82 o 
   6   4  20       26.64       15.42     18.73 o 
   7   4  20      514.89      546.06     44.30 o 
   8   4  20      190.02      198.08     32.45 o 
   9   4  20      150.35      177.81     37.65 o 
  10   4  20      798.91      876.70     58.69 o 
  11   4  20       31.84       24.86     26.59 o 
  12   4  20       22.05        4.57     31.03 o 
 -12   5  20       21.05       20.07     30.32 o 
 -11   5  20        4.91        5.36     20.65 o 
 -10   5  20     1115.56     1250.57     72.73 o 
  -9   5  20      284.53      343.88     43.26 o 
  -8   5  20       55.83       45.69     25.44 o 
  -7   5  20       97.91       96.18     25.68 o 
  -6   5  20     1195.23     1065.86     45.14 o 
  -5   5  20       71.92       70.05     25.41 o 
  -4   5  20     3114.50     3159.99     78.31 o 
  -3   5  20     1375.58     1402.01     45.66 o 
  -2   5  20     4295.95     4454.48     89.34 o 
  -1   5  20      451.76      526.76     26.70 o 
   0   5  20     4033.67     3948.21     80.77 o 
   1   5  20       91.80       79.26     25.79 o 
   2   5  20     9391.76     9708.61    180.13 o 
   3   5  20      874.34      865.77     37.57 o 
   4   5  20       38.47       33.90     13.52 o 
   5   5  20      307.10      301.82     33.01 o 
   6   5  20     1093.59     1157.78     58.25 o 
   7   5  20       53.93       37.91     22.61 o 
   8   5  20     2850.29     2785.51     87.34 o 
   9   5  20       11.61        0.00     21.96 o 
  10   5  20     1069.74     1150.54     65.77 o 
  11   5  20        0.19        2.46     31.98 o 
 -12   6  20       35.68       23.22     30.99 o 
 -11   6  20       19.69        0.00     26.14 o 
 -10   6  20      206.30      210.41     42.41 o 
  -9   6  20      581.44      620.57     54.02 o 
  -8   6  20      504.57      485.32     46.99 o 
  -7   6  20       34.48       23.83     27.33 o 
  -6   6  20      723.68      696.02     38.88 o 
  -5   6  20     1714.11     1817.46     57.91 o 
  -4   6  20     5253.26     4907.23    108.86 o 
  -3   6  20     1495.58     1466.96     45.25 o 
  -2   6  20     3722.41     3616.53     78.24 o 
  -1   6  20     1246.09     1258.20     40.48 o 
   0   6  20      537.48      512.81     27.77 o 
   1   6  20        7.20        0.00     12.05 o 
   2   6  20     1544.98     1518.26     49.03 o 
   3   6  20      845.09      879.80     38.59 o 
   4   6  20      580.30      598.99     39.02 o 
   5   6  20      140.67       96.68     25.14 o 
   6   6  20       22.86       21.94     17.45 o 
   7   6  20       68.29       56.82     24.37 o 
   8   6  20     1046.90     1113.54     56.81 o 
   9   6  20      262.50      234.83     42.93 o 
  10   6  20      274.84      266.33     50.67 o 
  11   6  20      220.24      240.87     52.81 o 
 -11   7  20      132.08      151.41     44.45 o 
 -10   7  20      144.18      112.35     35.91 o 
  -9   7  20      365.55      320.43     45.92 o 
  -8   7  20       13.96        8.10     19.79 o 
  -7   7  20      191.34      204.63     30.40 o 
  -6   7  20        0.86        0.00     17.16 o 
  -5   7  20      604.29      611.94     36.20 o 
  -4   7  20       63.65       71.84     21.11 o 
  -3   7  20     1626.51     1597.01     48.51 o 
  -2   7  20       42.64       19.32     16.98 o 
  -1   7  20      312.73      371.92     25.89 o 
   0   7  20      199.77      235.63     23.83 o 
   1   7  20     8656.19     8400.19    161.46 o 
   2   7  20      142.82      162.41     25.27 o 
   3   7  20     4085.29     4050.54    109.29 o 
   4   7  20      549.63      616.65     41.73 o 
   5   7  20      936.34      973.95     50.27 o 
   6   7  20      576.40      530.69     42.11 o 
   7   7  20     2342.85     2473.06     82.75 o 
   8   7  20       14.42       14.12     20.35 o 
   9   7  20     2015.98     2017.91     97.38 o 
  10   7  20        9.15        0.00     26.97 o 
  11   7  20      799.12      788.20     71.04 o 
 -11   8  20      105.67       36.77     41.34 o 
 -10   8  20        4.55        0.00     26.41 o 
  -9   8  20      406.86      405.98     49.41 o 
  -8   8  20       43.13       28.27     25.91 o 
  -7   8  20     1096.92     1159.72     57.34 o 
  -6   8  20      878.80      930.60     50.70 o 
  -5   8  20      813.71      865.98     47.93 o 
  -4   8  20      292.69      259.40     27.96 o 
  -3   8  20     3251.90     3254.64     75.77 o 
  -2   8  20     1595.61     1600.12     64.09 o 
  -1   8  20     2244.33     2247.38     59.27 o 
   0   8  20        2.02        0.00     16.11 o 
   1   8  20     1097.77     1102.84     50.90 o 
   2   8  20     1043.16     1032.25     50.38 o 
   3   8  20     1502.24     1579.65     62.61 o 
   4   8  20       53.82       65.51     23.88 o 
   5   8  20        0.59       17.15     21.26 o 
   6   8  20       56.07       45.05     24.79 o 
   7   8  20      333.72      340.49     42.37 o 
   8   8  20      107.01      113.38     36.69 o 
   9   8  20      748.51      643.28     57.04 o 
  10   8  20      157.71      181.01     47.57 o 
 -10   9  20       85.41       62.32     35.90 o 
  -9   9  20      242.32      245.10     45.13 o 
  -8   9  20       26.65        0.89     27.18 o 
  -7   9  20       19.45       11.55     20.92 o 
  -6   9  20       23.53        0.00     21.00 o 
  -5   9  20      206.84      232.02     32.29 o 
  -4   9  20     1639.75     1608.10     73.75 o 
  -3   9  20     1486.47     1401.14     53.52 o 
  -2   9  20        1.54        0.00     14.68 o 
  -1   9  20     1045.40      957.73     40.52 o 
   0   9  20     1610.86     1461.74     59.08 o 
   1   9  20      267.67      310.46     34.49 o 
   2   9  20     4585.61     4609.06    118.22 o 
   3   9  20       93.29      121.90     26.18 o 
   4   9  20     2381.95     2252.98     76.84 o 
   5   9  20       82.86       67.70     26.66 o 
   6   9  20      126.00      140.77     33.67 o 
   7   9  20      207.50      235.71     40.38 o 
   8   9  20     1800.11     1920.68     87.77 o 
   9   9  20      100.38       63.09     31.63 o 
  10   9  20      365.23      343.73     64.82 o 
  -9  10  20       60.37        4.30     34.21 o 
  -8  10  20      998.71      950.95     58.93 o 
  -7  10  20        7.75        0.00     21.79 o 
  -6  10  20      642.54      634.76     47.58 o 
  -5  10  20      559.67      582.71     43.93 o 
  -4  10  20     1603.52     1621.79     65.34 o 
  -3  10  20       59.85       69.44     26.22 o 
  -2  10  20     2667.56     2681.96     74.68 o 
  -1  10  20      819.55      776.90     45.69 o 
   0  10  20      331.75      396.34     36.52 o 
   1  10  20      113.13      112.45     28.15 o 
   2  10  20        3.70        2.59     15.93 o 
   3  10  20      352.66      379.33     36.97 o 
   4  10  20      312.89      330.81     36.02 o 
   5  10  20      116.66       91.20     36.21 o 
   6  10  20      139.96      113.86     32.96 o 
   7  10  20       35.30       32.42     31.94 o 
   8  10  20      338.64      333.14     48.79 o 
   9  10  20        5.00        0.00     28.55 o 
  -8  11  20        2.93        8.72     21.07 o 
  -7  11  20       78.97       12.70     29.13 o 
  -6  11  20      403.43      411.36     43.04 o 
  -5  11  20      457.15      466.37     42.81 o 
  -4  11  20     1365.18     1431.57     64.36 o 
  -3  11  20     1194.83     1255.47     59.54 o 
  -2  11  20      687.74      720.05     46.56 o 
  -1  11  20      791.50      750.00     52.49 o 
   0  11  20      265.62      274.27     34.96 o 
   1  11  20      540.01      597.82     43.92 o 
   2  11  20     1327.97     1305.36     61.54 o 
   3  11  20      552.96      547.31     44.69 o 
   4  11  20      166.42      178.29     35.05 o 
   5  11  20       25.04        8.59     27.46 o 
   6  11  20       64.55       50.00     33.22 o 
   7  11  20      454.06      486.97     57.84 o 
   8  11  20      129.65      153.81     48.53 o 
  -7  12  20      794.26      761.41     55.52 o 
  -6  12  20        5.52        0.00     22.64 o 
  -5  12  20      535.47      507.11     47.33 o 
  -4  12  20        0.07       12.47     30.69 o 
  -3  12  20     1485.87     1426.71     74.08 o 
  -2  12  20        2.36        0.00     20.53 o 
  -1  12  20      581.28      597.49     50.27 o 
   0  12  20      100.90      108.36     30.42 o 
   1  12  20       48.32       15.28     23.65 o 
   2  12  20        0.24        0.00     24.22 o 
   3  12  20      134.50      132.47     42.60 o 
   4  12  20        0.16       28.46     29.25 o 
   5  12  20       27.68       18.03     34.21 o 
   6  12  20       17.59        9.29     25.82 o 
   7  12  20       83.78      103.28     35.38 o 
  -6  13  20      123.07      130.65     36.89 o 
  -5  13  20      278.87      277.27     44.08 o 
  -4  13  20      366.55      387.65     48.70 o 
  -3  13  20      681.58      606.54     63.36 o 
  -2  13  20      269.34      235.18     47.29 o 
  -1  13  20      467.17      526.88     49.42 o 
   0  13  20      184.73      191.77     40.38 o 
   1  13  20     1257.69     1294.38     95.49 o 
   2  13  20      176.86      186.05     40.34 o 
   3  13  20      353.31      369.26     46.83 o 
   4  13  20       73.49       16.88     37.40 o 
   5  13  20       16.34        1.22     26.58 o 
  -4  14  20      506.24      519.32     61.68 o 
  -3  14  20       49.52       33.89     36.37 o 
  -2  14  20      350.73      401.23     58.43 o 
  -1  14  20        4.98        0.00     24.92 o 
   0  14  20       29.50       22.74     30.51 o 
   1  14  20       26.18       23.87     28.95 o 
   2  14  20        8.35        0.00     30.79 o 
   3  14  20       44.95       29.57     32.22 o 
   4  14  20        0.52       83.50     71.93 o 
 -11   0  21     2082.60     2172.32    120.26 o 
  -9   0  21     6087.98     5842.93    207.61 o 
  -7   0  21      947.26      924.96     68.70 o 
  -5   0  21     3321.69     3617.63    136.14 o 
  -3   0  21    17432.47    17457.58    396.64 o 
  -1   0  21     5537.31     5372.88    137.61 o 
   1   0  21     6277.56     5879.52    149.90 o 
   3   0  21     8060.71     7498.75    215.15 o 
   5   0  21       13.63       26.30     20.74 o 
   7   0  21      718.87      650.00     57.99 o 
   9   0  21     2770.78     2492.90    112.53 o 
  11   0  21     1094.68     1199.93    110.93 o 
 -12   1  21       58.19       51.86     31.00 o 
 -11   1  21       69.43       39.29     29.98 o 
 -10   1  21       18.07        0.00     24.00 o 
  -9   1  21       55.82       30.61     21.54 o 
  -8   1  21        7.97       16.39     17.87 o 
  -7   1  21       14.42        0.99     19.11 o 
  -6   1  21     1487.30     1496.66     58.38 o 
  -5   1  21      486.79      497.66     28.90 o 
  -4   1  21      193.93      197.50     18.04 o 
  -3   1  21      551.40      594.98     26.95 o 
  -2   1  21       69.72      115.52     17.25 o 
  -1   1  21        7.91        0.49      9.75 o 
   0   1  21     3580.51     3785.26     75.96 o 
   1   1  21      887.50      834.35     36.37 o 
   2   1  21     2347.05     2338.01     59.00 o 
   3   1  21     1741.48     1557.97     52.74 o 
   4   1  21       14.47       10.60     18.13 o 
   5   1  21      102.94      103.12     23.72 o 
   6   1  21       63.08       28.58     20.12 o 
   7   1  21        2.95        2.15     14.18 o 
   8   1  21        7.45        0.00     18.77 o 
   9   1  21        7.97       11.61     15.97 o 
  10   1  21       81.64       98.77     31.20 o 
  11   1  21       65.62       66.23     40.39 o 
  12   1  21       64.88       68.61     34.63 o 
 -12   2  21      456.77      450.18     54.83 o 
 -11   2  21       17.36        3.64     26.40 o 
 -10   2  21     1435.26     1477.52     68.35 o 
  -9   2  21      125.68      148.32     33.85 o 
  -8   2  21     3665.89     3715.31    104.88 o 
  -7   2  21      176.75      156.36     29.04 o 
  -6   2  21      757.29      790.06     44.58 o 
  -5   2  21      100.70      115.16     24.45 o 
  -4   2  21     7779.10     7794.80    151.83 o 
  -3   2  21      234.05      207.06     20.17 o 
  -2   2  21    11124.50    11350.30    190.48 o 
  -1   2  21      732.89      676.28     27.73 o 
   0   2  21     6165.38     6446.18    117.97 o 
   1   2  21      744.28      672.25     31.45 o 
   2   2  21     6076.29     6388.92    125.77 o 
   3   2  21      702.25      683.45     32.39 o 
   4   2  21       62.53       40.42     15.27 o 
   5   2  21      183.25      199.12     25.25 o 
   6   2  21      770.07      835.51     42.71 o 
   7   2  21       22.54       26.45     17.32 o 
   8   2  21     2231.00     2160.36     71.56 o 
   9   2  21      226.09      221.49     38.78 o 
  10   2  21     1024.91     1051.35     62.30 o 
  11   2  21       15.77        0.00     25.52 o 
  12   2  21      537.35      518.14     52.58 o 
 -12   3  21      162.51      166.19     43.46 o 
 -11   3  21        0.31        0.00     29.18 o 
 -10   3  21      311.75      312.54     43.40 o 
  -9   3  21        9.47        0.00     20.66 o 
  -8   3  21        7.23        0.00     18.40 o 
  -7   3  21      126.12      122.56     28.59 o 
  -6   3  21     1446.70     1359.33     57.31 o 
  -5   3  21     1392.99     1354.08     47.75 o 
  -4   3  21       70.87       66.99     20.81 o 
  -3   3  21      114.57      148.91     19.61 o 
  -2   3  21       49.81       59.45     16.24 o 
  -1   3  21      310.55      345.33     21.87 o 
   0   3  21      260.15      308.39     21.04 o 
   1   3  21      515.71      552.94     29.38 o 
   2   3  21      750.53      790.61     34.76 o 
   3   3  21      775.95      719.49     33.82 o 
   4   3  21     2105.16     2035.37     57.95 o 
   5   3  21        4.27        0.00     13.46 o 
   6   3  21      468.38      458.72     34.48 o 
   7   3  21      114.93      126.73     38.91 o 
   8   3  21       38.87       16.34     21.75 o 
   9   3  21       83.88      100.12     28.98 o 
  10   3  21       43.71       39.30     25.65 o 
  11   3  21       40.32       52.51     27.13 o 
  12   3  21      418.44      388.46     52.16 o 
 -12   4  21       54.86       31.58     36.87 o 
 -11   4  21      376.36      421.47     49.33 o 
 -10   4  21       75.52       53.12     28.67 o 
  -9   4  21     1870.75     1844.94     81.99 o 
  -8   4  21       69.13       83.25     23.47 o 
  -7   4  21      224.45      243.66     31.57 o 
  -6   4  21        8.38        0.00     13.97 o 
  -5   4  21     3463.72     3680.15     88.49 o 
  -4   4  21     2556.55     2554.73     68.41 o 
  -3   4  21     5918.71     6016.96    112.99 o 
  -2   4  21     2714.02     2654.60     61.77 o 
  -1   4  21     7924.08     7752.95    138.28 o 
   0   4  21     4405.71     4475.58     95.91 o 
   1   4  21     2802.47     2784.89     68.88 o 
   2   4  21     2213.08     2213.03     60.50 o 
   3   4  21     2167.40     2060.82     58.11 o 
   4   4  21      833.95      873.37     38.44 o 
   5   4  21      109.71      117.92     25.10 o 
   6   4  21     1435.67     1502.75     66.80 o 
   7   4  21      536.21      534.94     44.96 o 
   8   4  21      682.66      656.60     50.23 o 
   9   4  21     1414.01     1311.35     68.86 o 
  10   4  21      400.62      400.46     46.49 o 
  11   4  21      562.45      530.73     53.74 o 
 -12   5  21        2.21        7.17     22.31 o 
 -11   5  21       37.66        2.78     28.41 o 
 -10   5  21      104.30      110.57     37.93 o 
  -9   5  21        5.93        5.26     20.04 o 
  -8   5  21      804.67      865.78     58.10 o 
  -7   5  21     1565.45     1683.81     61.46 o 
  -6   5  21      165.64      165.80     24.94 o 
  -5   5  21      760.65      792.68     38.94 o 
  -4   5  21       56.27       62.83     19.20 o 
  -3   5  21       64.16       97.79     16.39 o 
  -2   5  21     1438.75     1339.87     42.92 o 
  -1   5  21       29.02       23.71     15.70 o 
   0   5  21       24.45       35.91     17.76 o 
   1   5  21     1421.03     1452.28     47.75 o 
   2   5  21       78.74       54.05     19.15 o 
   3   5  21     1240.75     1161.63     44.25 o 
   4   5  21      150.68      169.76     25.90 o 
   5   5  21        8.45       19.42     15.89 o 
   6   5  21       79.49       78.13     26.92 o 
   7   5  21      712.44      684.15     49.96 o 
   8   5  21        0.34        0.00     21.79 o 
   9   5  21      161.82      152.45     41.14 o 
  10   5  21       89.17       95.01     35.69 o 
  11   5  21      230.12      273.79     44.78 o 
 -11   6  21      161.03      135.40     44.03 o 
 -10   6  21      105.82       96.94     35.56 o 
  -9   6  21      762.78      832.38     60.28 o 
  -8   6  21      878.66      841.12     58.98 o 
  -7   6  21        1.78        0.00     16.08 o 
  -6   6  21       39.65       16.60     17.27 o 
  -5   6  21     1317.51     1456.63     52.47 o 
  -4   6  21     1791.95     1837.50     58.41 o 
  -3   6  21     6970.81     7116.17    132.14 o 
  -2   6  21     3770.22     3747.22     94.67 o 
  -1   6  21     2630.38     2477.45     60.75 o 
   0   6  21     1676.27     1642.50     52.05 o 
   1   6  21     3076.76     2947.29     73.89 o 
   2   6  21     3253.55     3169.99     78.38 o 
   3   6  21     5553.94     5401.99    128.40 o 
   4   6  21       69.90       81.20     21.22 o 
   5   6  21      454.94      418.04     36.26 o 
   6   6  21      847.35      867.69     48.94 o 
   7   6  21     2370.18     2320.23     78.94 o 
   8   6  21      883.33      818.72     56.42 o 
   9   6  21     1169.04     1084.50     64.92 o 
  10   6  21      387.81      382.25     54.17 o 
  11   6  21      244.06      241.68     46.53 o 
 -11   7  21        9.99       13.41     26.59 o 
 -10   7  21       59.69       68.34     31.97 o 
  -9   7  21       17.06       14.81     25.62 o 
  -8   7  21      100.25      101.45     33.34 o 
  -7   7  21      155.57      144.19     34.49 o 
  -6   7  21     1190.08     1233.96     55.42 o 
  -5   7  21       12.47       11.90     15.52 o 
  -4   7  21      182.69      221.47     26.79 o 
  -3   7  21      173.88      166.04     21.82 o 
  -2   7  21      881.49      914.87     37.35 o 
  -1   7  21      130.93      150.96     21.84 o 
   0   7  21       84.00       91.99     19.98 o 
   1   7  21       10.57        0.00     19.36 o 
   2   7  21     1689.39     1550.55     91.37 o 
   3   7  21      104.38      131.83     31.10 o 
   4   7  21      627.77      619.27     42.12 o 
   5   7  21       19.98       13.51     22.29 o 
   6   7  21      936.42      893.44     50.95 o 
   7   7  21       37.94       43.47     22.34 o 
   8   7  21      545.33      550.81     50.28 o 
   9   7  21        0.69        0.00     29.60 o 
  10   7  21       99.72       65.14     37.28 o 
 -10   8  21      571.27      494.87     57.28 o 
  -9   8  21      148.24      142.89     39.93 o 
  -8   8  21      464.85      483.69     49.72 o 
  -7   8  21       90.98       91.91     38.56 o 
  -6   8  21       14.63        0.00     19.78 o 
  -5   8  21       44.20       53.03     22.71 o 
  -4   8  21     3232.31     3214.20     84.81 o 
  -3   8  21     3696.31     3580.96     90.06 o 
  -2   8  21     4889.40     4967.18    102.33 o 
  -1   8  21      492.87      436.56     31.59 o 
   0   8  21     2553.93     2271.65     64.71 o 
   1   8  21      630.01      704.42     42.81 o 
   2   8  21     7048.05     6964.26    199.71 o 
   3   8  21     2194.39     2334.24     76.91 o 
   4   8  21     2722.97     2815.44     87.10 o 
   5   8  21      930.84      967.12     53.03 o 
   6   8  21      364.26      357.11     38.53 o 
   7   8  21      172.19      177.42     34.58 o 
   8   8  21     1920.47     1919.62    104.64 o 
   9   8  21      163.98      170.94     43.06 o 
  10   8  21      486.43      463.76     61.74 o 
 -10   9  21        1.67       15.87     23.12 o 
  -9   9  21      105.73      128.41     42.75 o 
  -8   9  21       15.65        0.00     31.57 o 
  -7   9  21      469.81      431.72     42.38 o 
  -6   9  21        2.93        1.86     15.96 o 
  -5   9  21      315.65      354.74     37.79 o 
  -4   9  21       51.77       73.63     24.75 o 
  -3   9  21     1003.89      988.25     46.85 o 
  -2   9  21      467.03      507.58     32.83 o 
  -1   9  21      153.26      162.22     28.90 o 
   0   9  21       82.12       67.85     23.69 o 
   1   9  21      455.55      516.45     39.69 o 
   2   9  21       12.88       14.17     17.70 o 
   3   9  21     1021.84     1093.71     54.82 o 
   4   9  21       34.70       42.12     23.31 o 
   5   9  21      210.02      228.26     32.48 o 
   6   9  21       24.36        2.08     25.22 o 
   7   9  21      823.39      881.62     61.59 o 
   8   9  21       17.88       17.16     25.80 o 
   9   9  21      164.73      210.23     49.54 o 
  -9  10  21      709.83      662.59     65.18 o 
  -8  10  21        2.24        2.23     21.16 o 
  -7  10  21      423.76      448.46     44.06 o 
  -6  10  21      141.15      117.03     30.29 o 
  -5  10  21     2053.17     1949.49     74.53 o 
  -4  10  21       59.78       76.11     23.67 o 
  -3  10  21     5393.05     5226.43    130.48 o 
  -2  10  21      584.42      555.59     40.48 o 
  -1  10  21     1530.64     1740.56     66.53 o 
   0  10  21      499.73      493.53     40.50 o 
   1  10  21     1271.84     1227.75     57.67 o 
   2  10  21      489.05      497.38     41.41 o 
   3  10  21     1479.30     1579.27     88.30 o 
   4  10  21        7.18        0.00     18.14 o 
   5  10  21      370.66      427.36     45.08 o 
   6  10  21      162.33      102.65     33.39 o 
   7  10  21      617.98      619.79     58.60 o 
   8  10  21       56.26       31.85     33.05 o 
  -8  11  21       20.98        7.62     29.04 o 
  -7  11  21        1.31        0.00     26.41 o 
  -6  11  21      532.88      593.85     48.32 o 
  -5  11  21       28.26       25.75     25.26 o 
  -4  11  21      187.14      190.40     33.92 o 
  -3  11  21      111.09      142.62     32.26 o 
  -2  11  21       14.69        4.35     24.65 o 
  -1  11  21       39.64       45.00     26.29 o 
   0  11  21        9.17        0.00     19.54 o 
   1  11  21      805.20      773.40     49.64 o 
   2  11  21      443.18      446.74     42.53 o 
   3  11  21        0.15        2.04     25.12 o 
   4  11  21        7.23       11.51     21.96 o 
   5  11  21       49.76       46.59     29.37 o 
   6  11  21       95.56       63.42     34.62 o 
   7  11  21       48.11       32.77     30.32 o 
   8  11  21      155.26       82.61     49.12 o 
  -7  12  21      137.14      132.49     40.40 o 
  -6  12  21      347.94      318.03     41.97 o 
  -5  12  21        0.22        6.58     27.89 o 
  -4  12  21     1564.30     1408.37     75.04 o 
  -3  12  21       19.66        0.00     29.15 o 
  -2  12  21     1594.92     1753.67     92.67 o 
  -1  12  21       91.91      121.82     31.20 o 
   0  12  21     1006.58     1084.80     63.96 o 
   1  12  21        5.40        0.00     20.56 o 
   2  12  21     1128.94     1152.92     61.32 o 
   3  12  21        6.52        1.34     23.79 o 
   4  12  21      332.91      369.62     46.36 o 
   5  12  21       13.01        0.00     25.41 o 
   6  12  21       69.11       41.82     32.09 o 
  -5  13  21      122.65      124.45     41.98 o 
  -4  13  21       34.85       31.71     37.89 o 
  -3  13  21        2.25        5.72     24.32 o 
  -2  13  21       39.99       52.96     37.87 o 
  -1  13  21        2.47        0.00     21.03 o 
   0  13  21      341.33      405.65     51.80 o 
   1  13  21        6.89        0.00     25.28 o 
   2  13  21      470.73      505.55     52.01 o 
   3  13  21      268.22      278.30     46.01 o 
   4  13  21        0.88        0.00     27.57 o 
   5  13  21        0.42        0.00     29.66 o 
  -3  14  21     1111.62     1207.32     83.28 o 
  -2  14  21       77.27       97.24     42.13 o 
  -1  14  21      473.08      464.94     51.40 o 
   0  14  21       15.47       20.80     38.73 o 
   1  14  21      344.88      308.48     52.37 o 
   2  14  21      170.96      189.94     47.97 o 
   3  14  21      423.21      463.54     65.21 o 
 -12   0  22      185.25      185.93     71.48 o 
 -10   0  22     1496.61     1469.54    118.27 o 
  -8   0  22     3521.21     3302.21    138.66 o 
  -6   0  22      758.13      761.62     62.32 o 
  -4   0  22     2740.81     2411.97     80.28 o 
  -2   0  22     5260.09     5485.66    146.92 o 
   0   0  22     3205.18     3233.86    144.53 o 
   2   0  22     5191.13     5400.50    170.68 o 
   4   0  22     2177.36     2403.76    101.10 o 
   6   0  22       93.41       78.51     25.41 o 
   8   0  22     2545.94     2714.22    117.36 o 
  10   0  22      249.38      288.00     53.87 o 
  12   0  22      452.44      447.76     83.52 o 
 -12   1  22      310.47      344.31     48.95 o 
 -11   1  22      129.14      122.62     33.11 o 
 -10   1  22      432.73      481.86     44.52 o 
  -9   1  22      431.08      480.63     43.53 o 
  -8   1  22      922.37      866.20     50.32 o 
  -7   1  22     1553.56     1408.06     60.57 o 
  -6   1  22      394.44      413.69     36.13 o 
  -5   1  22        1.90        0.00     13.88 o 
  -4   1  22      408.27      381.92     23.36 o 
  -3   1  22     1138.48     1196.58     38.25 o 
  -2   1  22     4505.23     4190.65     84.09 o 
  -1   1  22      888.42      947.83     33.14 o 
   0   1  22     1331.03     1152.35     35.80 o 
   1   1  22       19.42        8.98     13.47 o 
   2   1  22      447.82      401.28     25.85 o 
   3   1  22       67.32       86.98     19.60 o 
   4   1  22       72.12       70.28     17.48 o 
   5   1  22     2008.88     2079.63     77.72 o 
   6   1  22      461.24      428.91     33.68 o 
   7   1  22        9.13        0.00     15.46 o 
   8   1  22        7.23        4.84     17.37 o 
   9   1  22       48.84       16.89     23.32 o 
  10   1  22      123.42      122.07     33.72 o 
  11   1  22      282.55      263.12     45.64 o 
  12   1  22      130.32      125.60     41.72 o 
 -12   2  22       18.97        0.82     30.37 o 
 -11   2  22      372.40      362.67     51.09 o 
 -10   2  22        4.30       11.16     20.25 o 
  -9   2  22     2107.79     2094.46     94.08 o 
  -8   2  22        0.17        0.00     22.07 o 
  -7   2  22       95.61       93.62     22.97 o 
  -6   2  22     2788.33     2672.91     82.17 o 
  -5   2  22      587.98      584.75     32.69 o 
  -4   2  22      520.83      458.62     30.17 o 
  -3   2  22     3560.21     3788.87     93.59 o
[truncated: 127,252 more chars]
